# Supplementary material for: Mycolactone toxin induces an inflammatory response by targeting the IL-1β pathway: Mechanistic insight into Buruli ulcer pathophysiology
Source: PLoS Pathog. 2020 Dec 18;16(12):e1009107. doi: 10.1371/journal.ppat.1009107 (PMC7748131; doi:10.1371/journal.ppat.1009107)
Supplement: S1 Table — (XLSX) [file ppat.1009107.s005.xlsx]

## Sheet: Multiplex assay
	Supplemental table S1. Soluble factors quantified by multiplex ELISA in crushed skin tissues from mice before and after M. ulcerans subcutaneous inoculation
		uninfected						edema stage					ulcerative stage
	IL-1β	402.29	440.2	617.58	539.9	270.22	566.14	696.65	526.64	859.41	600.58	440.2	1969.77	3128.52	6366.77	8897.01	5499.04	2392.46	4177.68
	CCL2	0	0	0	0	0	0	445.71	313.3	313.3	313.3	0	3577.78	5235.55	5034.18	2539.14	4206.6	3899	3269.75
	CXCL1	55.13	79.46	87.53	72.57	62.88	88.96	117.71	68.61	78.71	77.95	53.34	492.48	510.47	2913.51	901.63	797.87	546.24	517
	CCL3	3.13	3.91	6.2	3.29	3.13	3.29	176.27	14.92	189.8	61.76	21.84	2856.35	2271.96	4210.13	4242.66	3177.29	1874.83	2769.49
	CXCL2	0	9.9	0	0	0	0	753.81	35.61	575.92	180.65	41.2	6134.07	6155.36	7478.34	7034.37	6473.34	5772.76	6327.03
	IL-6	53.15	33.7	68.79	69.3	60.58	73.81	62.14	31.22	68.29	33.7	19.8	319.7	342.99	4200.24	2893.69	828.83	463.07	917.81
	LIX	93.85	82.05	67.47	78.49	82.76	69.71	328.86	235.2	320.8	244.48	146.97	1173.88	1152.16	1758	1279.88	1225.99	1292.42	969.61
	OSM	0	0	0	0	0	0	0	0	0	0	0	303.66	481.58	1173.79	822.27	851.54	255.29	439.37
	TNFα	0	0	0	0	0	0	0	0	0	0	0	17.56	38.6	125.66	101.44	55.88	20.52	50.75
	Timp1	528.1	484.47	629.59	667.99	492.25	570.77	887.71	747.73	733.83	410.13	365.97	26024.2	26486.7	141369	51910.6	36542.6	38340.1	17327.3
	Mmp9	2135.31	2733.27	2901.27	1912.15	2585.79	2335.73	71788.6	56471.8	16572.1	43201	44440.3	31069.2	22740.7	10884.6	15263.4	16194	9225.88	28134.1
	IL-10	0	18.19	14.35	12.09	7.6	16.94	9.68	3.96	9.68	5.28	3.96	0	11.15	16.94	9.68	0	0	0
	EGF	160.45	189.64	190.06	163.06	145.83	178.17	462.73	202.7	386.26	177.42	306.31	223.49	248.34	377.73	336.83	204.77	116.33	123.57
	VEGF	51.73	55.54	73.12	59.96	45.58	56.55	50.2	34.08	54.02	71.12	48.28	126.79	112.72	1156.51	305.2	170.64	138.4	122.84
	FGFbasic	2216.6	1812.16	2001.93	2296.68	1024.85	1493.14	1537.07	2576.57	2355.17	2414.93	1991.42	4358.25	3882.39	2607.75	803.85	2492.05	3042.01	2600.78
	IGF1	1596.83	894.91	1240.37	829.39	1505.11	1352.74	6723.27	9025.18	32346.1	14505.6	14952.3	5559.2	38255.8	15740.3	28723.3	37368.4	37509.2	13314.7
