# Supplementary material for: Mycolactone toxin induces an inflammatory response by targeting the IL-1β pathway: Mechanistic insight into Buruli ulcer pathophysiology
Source: PLoS Pathog. 2020 Dec 18;16(12):e1009107. doi: 10.1371/journal.ppat.1009107 (PMC7748131; doi:10.1371/journal.ppat.1009107)
Supplement: S2 Table — (XLSX) [file ppat.1009107.s006.xlsx]

## Sheet: Sheet1
Supplemental Table S2. Genes differentially expressed between the start and end of treatment
Gene	Chromosome	log2FCa	P value	FDR q-valueb
AGTRAP	1	0.335546	7.65857e-07	0.000245985
AIM2	1	0.330476	1.16081e-06	0.000257221
ALPL	1	1.31853	2.49217e-06	0.000351887
C1QB	1	0.466737	0.000490488	0.00463351
CD160	1	-0.31728	0.00056638	0.00513806
CD2	1	-0.461129	9.56383e-06	0.000505427
CD247	1	-0.392526	8.54311e-05	0.00153132
CD52	1	-0.342146	0.000248204	0.00299154
CDA	1	0.443857	4.84158e-06	0.00039069
CR1	1	0.395476	6.6659e-05	0.00134962
CSF3R	1	0.585604	1.58051e-05	0.000615828
F5	1	0.423574	9.44452e-05	0.00163862
FAM129A	1	0.551039	0.000114982	0.00184904
FCER1A	1	-0.530976	2.77906e-08	8.2566e-05
FCER1G	1	0.463653	3.32557e-05	0.000922863
FCGR1A	1	0.505898	0.000257242	0.00304499
FCGR1B	1	0.418273	0.00058744	0.00528259
FCGR2A	1	0.541424	7.4469e-05	0.00141561
FCGR3B	1	0.515673	4.01949e-05	0.0010185
FCMR	1	-0.394766	6.66633e-05	0.00134962
FGR	1	0.353007	4.82362e-05	0.00112389
HIST2H2AA3	1	0.67971	3.40643e-07	0.000212305
HIST2H2AA4	1	0.673428	1.09795e-06	0.000257221
HIST2H2AC	1	0.600489	5.00213e-07	0.000212305
HIST2H2BE	1	0.345902	0.001148	0.00857502
HSPA6	1	0.359919	0.00023385	0.00287987
MARC1	1	0.429468	1.60895e-05	0.000617867
MNDA	1	0.446601	3.30138e-05	0.000922863
NCF2	1	0.331269	0.000247136	0.0029896
NECAP2	1	-0.308418	0.00020963	0.00269323
NPL	1	0.31594	0.000532446	0.00490891
PADI4	1	0.564167	1.2829e-05	0.0005544
PGD	1	0.350682	0.00151449	0.0105438
RGS2	1	0.324805	0.00122843	0.00905625
RPL22	1	-0.329525	0.00011932	0.00189066
RUNX3	1	-0.337855	0.000429684	0.00421317
S100A11	1	0.524536	8.23804e-07	0.000251028
S100A12	1	1.08507	9.89333e-07	0.000257221
S100A6	1	0.324574	9.11574e-06	0.000502364
SEMA4A	1	0.349363	0.000227697	0.00283812
SH3GLB1	1	0.421062	3.48172e-06	0.000371878
SIPA1L2	1	0.456937	1.11869e-05	0.000535225
SLC25A44	1	0.31161	2.1922e-05	0.000724949
TGFBR3	1	-0.324515	5.91224e-05	0.00124717
TLR5	1	0.524419	5.00411e-06	0.00039069
TNFRSF1B	1	0.349396	1.1558e-05	0.000540446
ZDHHC18	1	0.338183	0.000116595	0.00186669
ADCY3	2	0.403101	1.90052e-05	0.000671989
BIN1	2	-0.351453	1.79588e-05	0.000653207
CD8A	2	-0.483336	1.46721e-05	0.000596505
CFLAR	2	0.353656	0.000217026	0.00276155
CXCR1	2	0.490529	7.21479e-05	0.00139643
CXCR2	2	0.495656	0.000175361	0.00238231
CYP1B1	2	0.499189	0.000130195	0.00198761
DYSF	2	0.817417	5.99849e-06	0.000420106
GCA	2	0.38729	0.00120257	0.00892096
GNLY	2	-0.456084	0.00126411	0.00925045
IL18R1	2	0.530306	1.7938e-05	0.000653207
IL18RAP	2	0.640902	2.92695e-05	0.000848388
IL1B	2	0.404982	0.000272481	0.00314997
IL1RN	2	0.485147	1.88444e-06	0.000312963
MAL	2	-0.32849	0.000552732	0.00505004
MXD1	2	0.583913	9.11993e-06	0.000502364
NLRC4	2	0.348119	1.60475e-05	0.000617867
QPCT	2	0.653632	1.09477e-05	0.000531031
RALB	2	0.400848	2.39384e-05	0.000751746
RBMS1	2	0.332261	4.31006e-06	0.000386673
RNF149	2	0.377925	5.91893e-05	0.00124717
RPIA	2	-0.308711	0.00432328	0.0225449
SLC11A1	2	0.698962	4.09107e-06	0.000386673
STAT4	2	-0.322087	1.00016e-05	0.000510126
TNFAIP6	2	0.654489	3.1245e-06	0.00036464
ABHD5	3	0.312661	2.90787e-05	0.000844917
ABTB1	3	0.382832	3.68449e-06	0.000371878
BCL6	3	0.706909	6.73658e-06	0.000430943
CAMP	3	0.549063	3.74876e-05	0.00097877
CCR1	3	0.322065	0.00125377	0.00919743
CCR3	3	-0.381002	0.000634022	0.00558763
CD96	3	-0.361098	1.51972e-05	0.000602012
EOMES	3	-0.33992	0.000200207	0.00261018
GYG1	3	0.51284	9.387e-05	0.00163331
LTF	3	0.346102	0.000191471	0.00253672
MME	3	0.346943	0.0069144	0.0319518
PFKFB4	3	0.395503	4.21479e-06	0.000386673
PRKCD	3	0.314377	1.63885e-05	0.000622241
PROK2	3	0.795037	0.000203018	0.00263392
RPL15	3	-0.375111	1.67259e-06	0.000309795
RPSA	3	-0.309338	4.52442e-05	0.00107968
TNFSF10	3	0.3259	0.000652755	0.00569137
ZDHHC19	3	0.480608	3.49682e-05	0.000946611
ACSL1	4	0.686459	8.26942e-05	0.00150036
ALPK1	4	0.324311	2.74165e-05	0.000818639
ANXA3	4	0.71378	4.70953e-05	0.00110828
BST1	4	0.333379	6.151e-06	0.000420106
FGFBP2	4	-0.438201	0.000363346	0.00381449
GPAT3	4	0.392639	4.37012e-07	0.000212305
KLHL2	4	0.332302	0.000131179	0.00199863
LEF1	4	-0.454572	5.28926e-06	0.000397579
RBM47	4	0.39774	0.000140911	0.00208282
S100P	4	0.576838	6.33565e-06	0.00042063
TSPAN5	4	-0.389637	0.00959694	0.0405583
BASP1	5	0.656971	6.20186e-05	0.00128402
CD14	5	0.304432	0.00310184	0.0176038
CD74	5	-0.334659	3.7325e-05	0.00097877
CYSTM1	5	0.553701	2.63666e-05	0.000799751
DUSP1	5	0.556615	3.10442e-07	0.000204961
FAM53C	5	0.317572	9.36873e-06	0.000505427
GZMA	5	-0.419423	0.000616795	0.00547423
GZMK	5	-0.326884	0.00066724	0.00578372
HK3	5	0.376487	0.00104695	0.0080116
IL7R	5	-0.416473	9.15892e-06	0.000502364
ITK	5	-0.364225	4.34244e-06	0.000386673
LMNB1	5	0.402203	0.000132067	0.00200445
RAB24	5	0.301459	0.000264351	0.00309512
SLC22A4	5	0.495476	2.57608e-06	0.000351887
ARG1	6	0.455164	1.43909e-05	0.00058973
FLOT1	6	0.313329	0.000148025	0.00215845
HIST1H2BD	6	0.47368	4.65228e-07	0.000212305
HIST1H2BK	6	0.396789	4.05346e-06	0.000386673
HLA-DMB	6	-0.369109	4.37742e-05	0.00106137
HLA-DOA	6	-0.324014	1.16134e-06	0.000257221
HLA-DPA1	6	-0.341031	7.11168e-05	0.00138881
HSPA1A	6	0.417998	0.000629585	0.00556282
HSPA1B	6	0.350615	0.00220936	0.0138954
IER3	6	0.332886	6.22843e-06	0.00042056
IGF2R	6	0.388923	1.2211e-05	0.000547406
MARCKS	6	0.417401	1.10959e-05	0.000535225
NQO2	6	0.325653	2.32005e-05	0.000745175
RAB32	6	0.322573	4.38309e-05	0.00106137
RRAGD	6	0.316236	5.81279e-06	0.000413648
SAMD3	6	-0.342132	2.08531e-06	0.000330424
SERPINB1	6	0.333434	8.73748e-05	0.00155235
SOD2	6	0.520041	3.64062e-05	0.00096574
STX11	6	0.349605	0.000252702	0.00301768
VNN1	6	0.504204	4.97582e-06	0.00039069
VNN2	6	0.770857	7.62613e-06	0.000462393
ATP6V0E2	7	-0.319562	1.54382e-05	0.000605502
BRI3	7	0.387076	1.27197e-06	0.000260622
CREB5	7	0.501599	1.39386e-05	0.000580775
ESYT2	7	-0.387494	4.88845e-07	0.000212305
GIMAP5	7	-0.442357	5.02484e-06	0.00039069
KIAA1147	7	-0.304579	4.28642e-06	0.000386673
MGAM	7	0.448977	1.65313e-05	0.000625661
NAMPT	7	0.71102	2.01841e-05	0.000691261
NCF1	7	0.356974	7.37286e-05	0.00141321
PILRA	7	0.364431	1.00201e-06	0.000257221
PVRIG	7	-0.391504	1.19071e-06	0.000257221
SEMA3E	7	0.309654	0.00720086	0.0328756
TMEM140	7	0.405029	1.02872e-05	0.000517552
ZNF467	7	0.442161	2.27991e-06	0.000344022
ZYX	7	0.354464	1.19675e-05	0.000547406
CEBPD	8	0.551714	2.56454e-06	0.000351887
DEFA1	8	1.20667	3.88291e-06	0.000382049
DEFA1B	8	1.19287	7.81757e-06	0.000466854
DEFA3	8	1.19356	8.87759e-06	0.000502364
DEFA4	8	0.517747	0.00152646	0.0106023
EIF3H	8	-0.30497	1.20385e-05	0.000547406
LY96	8	0.524501	4.86546e-06	0.00039069
LYN	8	0.343345	6.23835e-05	0.00128933
OPLAH	8	0.344046	7.25722e-05	0.00139958
SDCBP	8	0.394284	5.44569e-05	0.00119947
ABCA1	9	0.396565	0.000107444	0.00176333
CDK5RAP2	9	0.340436	1.93e-05	0.000674928
GNG10	9	0.34492	0.000247318	0.0029896
LCN2	9	0.636096	2.35299e-05	0.000749277
NFIL3	9	0.451849	2.07301e-07	0.000163274
NUP214	9	0.369643	6.97233e-07	0.00023674
ORM1	9	0.322145	0.000438274	0.00427272
TLR4	9	0.343614	5.26467e-06	0.000397579
CHST15	10	0.332366	4.0619e-05	0.00102097
FRAT2	10	0.41966	0.000165366	0.00231358
ITPRIP	10	0.340269	4.50699e-07	0.000212305
MSRB2	10	0.356163	9.74246e-07	0.000257221
NRBF2	10	0.305568	2.10477e-05	0.000708586
PFKFB3	10	0.384221	2.40317e-05	0.000751746
SPOCK2	10	-0.474391	3.5426e-06	0.000371878
SRGN	10	0.449314	1.61963e-05	0.000617867
VSIR	10	0.300602	0.000213036	0.00272521
ADM	11	0.973234	1.17997e-06	0.000257221
CASP5	11	0.33568	0.000173665	0.00237448
CD3D	11	-0.525878	3.6614e-06	0.000371878
CD3E	11	-0.374777	2.0964e-05	0.000707773
CD6	11	-0.391012	2.79068e-05	0.000824802
ETS1	11	-0.464058	4.28915e-06	0.000386673
FOLR3	11	0.69646	3.28097e-06	0.00036464
IFITM1	11	0.40821	7.47698e-06	0.000458023
IFITM2	11	0.360723	9.50161e-05	0.00164363
IFITM3	11	0.695601	8.89417e-06	0.000502364
PHF21A	11	0.399712	1.93351e-06	0.000314765
SPI1	11	0.383463	0.000229897	0.00285035
STX3	11	0.388937	2.22717e-05	0.000727135
TCN1	11	0.338162	0.000352881	0.00374767
UCP2	11	-0.307293	0.00108611	0.00824226
C12orf57	12	-0.32928	0.00063044	0.00556623
CD27	12	-0.386455	0.00011743	0.0018707
CKAP4	12	0.422988	4.46188e-05	0.00106779
CLEC4D	12	0.38847	3.60588e-06	0.000371878
EIF4B	12	-0.380732	1.53416e-07	0.000163274
ESYT1	12	-0.366663	6.25494e-07	0.000235281
GPR84	12	0.311441	2.89809e-05	0.000844917
H2AFJ	12	0.562119	1.28501e-07	0.000163274
IRAK3	12	0.369935	7.80399e-06	0.000466854
ITGB7	12	-0.311166	1.47326e-05	0.000596505
KLRB1	12	-0.34071	0.000641949	0.00563853
KLRG1	12	-0.328413	3.98638e-05	0.00101661
LDHB	12	-0.480401	1.23373e-06	0.000257221
MANSC1	12	0.340179	1.83972e-06	0.000312963
MBD6	12	0.319898	1.8768e-05	0.000666147
NELL2	12	-0.40242	6.48108e-06	0.000425532
NFE2	12	0.382107	0.000462263	0.00444821
PCED1B	12	-0.321381	7.61679e-05	0.00143032
PEBP1	12	-0.302706	0.000186861	0.00249232
PLBD1	12	0.592179	2.11419e-05	0.000709747
SLC2A3	12	0.647206	3.14915e-06	0.00036464
TNFRSF1A	12	0.319747	0.000171549	0.0023596
ALOX5AP	13	0.421283	1.02595e-05	0.000517552
OLFM4	13	0.648947	4.25609e-05	0.0010471
TNFSF13B	13	0.438922	7.40621e-05	0.00141561
BCL11B	14	-0.472768	1.48594e-06	0.000294315
DDX24	14	-0.339443	2.30983e-06	0.000344022
FOS	14	0.411995	6.64944e-06	0.000430943
GZMH	14	-0.443119	0.00128143	0.00934268
LRP10	14	0.340753	3.41293e-06	0.000371878
NFKBIA	14	0.342271	3.32524e-05	0.000922863
PRKCH	14	-0.408806	5.93157e-05	0.00124763
PYGL	14	0.540168	0.000208242	0.0026783
SERPINA1	14	0.424888	0.000361485	0.00380841
ANPEP	15	0.472503	4.84176e-05	0.00112389
AQP9	15	0.810378	5.0006e-06	0.00039069
NOP10	15	0.334675	2.19824e-07	0.000163274
RPL4	15	-0.315939	9.25732e-05	0.00162263
ADGRG1	16	-0.373114	0.00379346	0.0203528
ADGRG3	16	0.350792	6.7585e-05	0.00135911
CKLF	16	0.386472	3.05779e-06	0.00036464
CMTM2	16	0.638815	1.22267e-05	0.000547406
CRISPLD2	16	0.575008	1.57206e-06	0.000301329
HP	16	0.356693	1.39347e-05	0.000580775
IGSF6	16	0.346956	0.00020547	0.00264935
IL32	16	-0.310661	8.34301e-05	0.00150911
ITGAM	16	0.415376	0.000232744	0.00286922
LITAF	16	0.382788	3.36355e-05	0.000922863
MLKL	16	0.31887	2.858e-05	0.00083863
MMP25	16	0.717289	1.34329e-05	0.000571321
MSRB1	16	0.540558	1.34939e-05	0.000571321
PRSS33	16	-0.326708	0.00019559	0.00257408
SBK1	16	-0.327479	5.63474e-05	0.00121751
USB1	16	0.460715	1.85305e-07	0.000163274
USP10	16	0.366327	1.13044e-05	0.000535225
VPS9D1	16	0.310648	7.9783e-05	0.00146494
XPO6	16	0.361526	0.000115703	0.00185813
ACOX1	17	0.30859	5.20932e-06	0.000397579
CA4	17	0.495053	6.68885e-06	0.000430943
CCR7	17	-0.360129	0.00141516	0.0100396
FLOT2	17	0.34942	0.000138917	0.00206879
KCNJ2	17	0.356219	0.000121867	0.00190812
PGS1	17	0.513761	5.45333e-05	0.00119947
PRPF8	17	-0.309719	1.23908e-05	0.000547406
RPL23	17	-0.302096	0.000775197	0.00645581
SKAP1	17	-0.320797	5.65837e-06	0.000410024
SLC16A3	17	0.473068	9.61179e-06	0.000505427
TIMP2	17	0.308293	1.74905e-05	0.00064753
TRIM25	17	0.388908	0.000106444	0.00175691
CCBE1	18	0.326537	0.00423181	0.0221741
RAB31	18	0.368959	2.37696e-05	0.000749277
AES	19	-0.322996	2.06323e-05	0.000700071
BCL3	19	0.489747	1.16416e-06	0.000257221
C5AR1	19	0.468315	3.67838e-06	0.000371878
CD177	19	0.487563	4.04443e-05	0.00102047
CEACAM1	19	0.382636	9.44511e-05	0.00163862
CEACAM3	19	0.33519	4.59257e-06	0.00039069
CEACAM8	19	0.365714	0.000217439	0.00276369
CIRBP	19	-0.382097	4.86161e-06	0.00039069
CLC	19	-0.633746	0.000124741	0.00193275
ELANE	19	0.451413	0.00130369	0.00945272
FFAR2	19	0.536677	0.000276831	0.00318168
FLT3LG	19	-0.319705	1.25787e-05	0.000551383
FPR1	19	0.673292	2.80302e-06	0.000362078
FPR2	19	0.516669	2.77373e-05	0.000823267
JUNB	19	0.338726	1.73597e-05	0.000644694
LILRA2	19	0.420064	3.69249e-06	0.000371878
LILRA3	19	0.534647	1.48016e-07	0.000163274
LILRA5	19	0.65229	1.62497e-06	0.000306527
LILRA6	19	0.428195	8.20255e-07	0.000251028
LILRB3	19	0.420023	9.3414e-06	0.000505427
LPAR2	19	0.364514	4.19852e-05	0.00104602
LRG1	19	0.735159	3.171e-06	0.00036464
MBOAT7	19	0.434239	0.000220068	0.00279113
MCEMP1	19	0.997629	8.97475e-06	0.000502364
NKG7	19	-0.347587	0.00238053	0.0146203
NOP53	19	-0.311835	7.33812e-05	0.00140882
PGLYRP1	19	0.740097	1.03596e-06	0.000257221
PLIN3	19	0.309785	0.000120035	0.0018919
PSG3	19	0.319759	5.02845e-06	0.00039069
RETN	19	0.391685	3.55064e-05	0.000950426
RPL13A	19	-0.355572	1.41144e-05	0.000580775
S1PR5	19	-0.308692	0.00123952	0.00911642
SBNO2	19	0.343967	0.000238396	0.00292373
SIGLEC14	19	0.476701	1.24083e-07	0.000163274
STXBP2	19	0.378908	9.94705e-05	0.00169516
TYROBP	19	0.347814	4.58406e-06	0.00039069
UBXN6	19	-0.371156	0.0120017	0.0478939
ZNF91	19	-0.418011	5.64898e-09	3.35662e-05
APMAP	20	0.300903	0.000168719	0.00233417
B4GALT5	20	0.636074	7.21169e-07	0.000238066
C20orf24	20	0.374028	2.65597e-07	0.000185668
CDC25B	20	-0.363313	2.67647e-06	0.000357384
CEBPB	20	0.441294	1.69684e-05	0.000636126
CST7	20	0.41136	4.20859e-05	0.00104634
HCK	20	0.305633	0.000365346	0.00382535
LIME1	20	-0.344132	0.000262674	0.0030846
MMP9	20	1.34544	4.87484e-07	0.000212305
PI3	20	0.444206	0.00582188	0.0282052
RNF24	20	0.474467	1.14446e-05	0.000538437
SIRPA	20	0.408592	1.97086e-05	0.000684844
SLPI	20	0.363462	6.4231e-05	0.00131834
STMN3	20	-0.356206	5.59487e-06	0.000410024
ETS2	21	0.421558	4.41878e-07	0.000212305
IFNGR2	21	0.36287	1.40968e-05	0.000580775
IL10RB	21	0.30662	5.74472e-06	0.000411934
KCNJ15	21	0.355867	9.17309e-06	0.000502364
MAP3K7CL	21	-0.32692	0.00562692	0.027564
NCF4	22	0.453565	4.01192e-05	0.0010185
PIK3IP1	22	-0.448742	2.69323e-05	0.00080824
RGL4	22	0.384617	9.9818e-06	0.000510126
TSPO	22	0.364869	7.0354e-05	0.00138425
a log2(FC) is positive when expression is larger at the start of treatment compared to the end of treatment, negative otherwise.
b Benjamini-Hochberg correction
