# Supplementary material for: Mycolactone toxin induces an inflammatory response by targeting the IL-1β pathway: Mechanistic insight into Buruli ulcer pathophysiology
Source: PLoS Pathog. 2020 Dec 18;16(12):e1009107. doi: 10.1371/journal.ppat.1009107 (PMC7748131; doi:10.1371/journal.ppat.1009107)
Supplement: S3 Table — (XLSX) [file ppat.1009107.s007.xlsx]

## Sheet: A. Larger expression at day 0
Supplemental Table S3 A. Gene ontology enrichment analysis focusing on genes overexpressed at the start of treatment compared to treatment completion
GOID	GOTerm	Ontology Source	Term PValue	Term PValue Corrected with Benjamini-Hochberg	Group PValue	Group PValue Corrected with Benjamini-Hochberg	GOLevels	GOGroups	% Associated Genes	Nr. Genes	Total Nr. Genes with the GOTerm	Nr. Tested Genes	Gene Set	Expected Nr. Genes	Enrichment	Associated Genes Found
GO:0006935	chemotaxis	GO_BiologicalProcess-EBI-UniProt-GOA-ACAP-ARAP_11.08.2020_00h00	1.77767e-05	1.85848e-05	1.77767e-05	1.77767e-05	[3, 4]	Group0	5.60748	24	428	10972	241	9.40102	2.55291	[BST1, C5AR1, CCR1, CKLF, CMTM2, CSF3R, CXCR1, CXCR2, DEFA1, DUSP1, DYSF, ELANE, FCER1G, FFAR2, FPR1, FPR2, IL1B, LYN, PRKCD, PROK2, S100A12, SEMA3E, SEMA4A, STX3]
GO:0002697	regulation of immune effector process	GO_BiologicalProcess-EBI-UniProt-GOA-ACAP-ARAP_11.08.2020_00h00	2.05998e-06	2.36897e-06	2.43948e-12	3.04935e-12	[3, 4]	Group1	6.76923	22	325	10972	241	7.13863	3.08183	[AIM2, ARG1, BCL6, C1QB, C5AR1, CD177, CEACAM1, CR1, FCER1G, FFAR2, FGR, IL18R1, IL18RAP, IL1B, IRAK3, ITGAM, LYN, PGLYRP1, STXBP2, TLR4, TNFRSF1B, TYROBP]
GO:0001817	regulation of cytokine production	GO_BiologicalProcess-EBI-UniProt-GOA-ACAP-ARAP_11.08.2020_00h00	4.08159e-12	7.51013e-12	2.43948e-12	3.04935e-12	[3, 4, 5, 6]	Group1	7.30838	41	561	10972	241	12.3224	3.32728	[AIM2, ARG1, BCL3, BCL6, C5AR1, CCBE1, CD14, CEACAM1, CEBPB, CYP1B1, ELANE, FCER1G, FFAR2, FGR, FLOT1, HSPA1A, HSPA1B, IL18R1, IL1B, IRAK3, LILRA2, LILRA5, LITAF, LTF, LY96, LYN, MNDA, NLRC4, ORM1, PGLYRP1, SERPINB1, SIRPA, SLC11A1, SRGN, TLR4, TLR5, TNFRSF1B, TRIM25, TSPO, TYROBP, VSIR]
GO:0001819	positive regulation of cytokine production	GO_BiologicalProcess-EBI-UniProt-GOA-ACAP-ARAP_11.08.2020_00h00	1.51001e-07	1.92945e-07	2.43948e-12	3.04935e-12	[3, 4, 5, 6, 7]	Group1	6.91489	26	376	10972	241	8.25884	3.14814	[AIM2, BCL3, C5AR1, CCBE1, CD14, CEBPB, CYP1B1, ELANE, FCER1G, FFAR2, FGR, FLOT1, HSPA1A, HSPA1B, IL18R1, IL1B, LILRA2, LILRA5, LY96, MNDA, NLRC4, ORM1, SLC11A1, TLR4, TLR5, TYROBP]
GO:0034097	response to cytokine	GO_BiologicalProcess-EBI-UniProt-GOA-ACAP-ARAP_11.08.2020_00h00	4.47728e-13	9.36159e-13	4.47728e-13	7.46214e-13	[4]	Group2	6.02537	57	946	10972	241	20.7789	2.74317	[ACSL1, AIM2, ARG1, BCL6, CAMP, CCR1, CD14, CEACAM1, CEBPB, CEBPD, CSF3R, CXCR1, CXCR2, DUSP1, FCER1G, FCGR1A, FCGR1B, FOS, FPR1, HCK, HSPA1A, HSPA1B, IFITM1, IFITM2, IFITM3, IFNGR2, IL10RB, IL18R1, IL18RAP, IL1B, IL1RN, IRAK3, ITGAM, JUNB, LCN2, LMNB1, MME, MMP9, MNDA, NFIL3, NFKBIA, PRKCD, SBNO2, SIRPA, SLC11A1, SOD2, SPI1, STX3, STXBP2, TIMP2, TLR4, TNFRSF1A, TNFRSF1B, TNFSF13B, TRIM25, USP10,…
GO:0019221	cytokine-mediated signaling pathway	GO_BiologicalProcess-EBI-UniProt-GOA-ACAP-ARAP_11.08.2020_00h00	3.10642e-11	5.1034e-11	4.47728e-13	7.46214e-13	[4, 5, 6]	Group2	6.73077	42	624	10972	241	13.7062	3.06432	[ACSL1, AIM2, ARG1, BCL6, CCR1, CEACAM1, CEBPD, CSF3R, CXCR1, CXCR2, FCER1G, FCGR1A, FCGR1B, FOS, FPR1, HCK, HSPA1A, HSPA1B, IFITM1, IFITM2, IFITM3, IFNGR2, IL10RB, IL18R1, IL18RAP, IL1B, IL1RN, IRAK3, ITGAM, JUNB, LCN2, LMNB1, MMP9, NFKBIA, PRKCD, SOD2, SPI1, STX3, TNFRSF1A, TNFRSF1B, TNFSF13B, TRIM25]
GO:0071345	cellular response to cytokine stimulus	GO_BiologicalProcess-EBI-UniProt-GOA-ACAP-ARAP_11.08.2020_00h00	9.61276e-13	1.84245e-12	4.47728e-13	7.46214e-13	[5]	Group2	6.15034	54	878	10972	241	19.2853	2.80006	[ACSL1, AIM2, ARG1, BCL6, CAMP, CCR1, CEACAM1, CEBPB, CEBPD, CSF3R, CXCR1, CXCR2, DUSP1, FCER1G, FCGR1A, FCGR1B, FOS, FPR1, HCK, HSPA1A, HSPA1B, IFITM1, IFITM2, IFITM3, IFNGR2, IL10RB, IL18R1, IL18RAP, IL1B, IL1RN, IRAK3, ITGAM, JUNB, LCN2, LMNB1, MME, MMP9, MNDA, NFIL3, NFKBIA, PRKCD, SBNO2, SIRPA, SOD2, SPI1, STX3, STXBP2, TLR4, TNFRSF1A, TNFRSF1B, TNFSF13B, TRIM25, USP10, ZYX]
GO:0045321	leukocyte activation	GO_BiologicalProcess-EBI-UniProt-GOA-ACAP-ARAP_11.08.2020_00h00	6.33753e-40	2.91526e-39	1.12837e-25	2.82092e-25	[2, 3]	Group3	9.33962	99	1060	10972	241	23.2829	4.25205	[ADGRG3, ANPEP, ANXA3, ARG1, BCL3, BCL6, BRI3, BST1, C5AR1, CAMP, CD14, CD177, CDA, CEACAM1, CEACAM3, CEACAM8, CEBPB, CKAP4, CLEC4D, CR1, CRISPLD2, CST7, CXCR1, CXCR2, CYSTM1, DEFA1, DEFA4, DYSF, ELANE, FCER1G, FCGR2A, FCGR3B, FGR, FLOT2, FOLR3, FPR1, FPR2, GCA, GPR84, GYG1, HK3, HP, HSPA1A, HSPA1B, HSPA6, IFNGR2, IGF2R, IL18R1, IL18RAP, IL1B, ITGAM, LCN2, LILRA2, LILRA3, LILRA6, LILRB3, LRG1, LT…
GO:0002443	leukocyte mediated immunity	GO_BiologicalProcess-EBI-UniProt-GOA-ACAP-ARAP_11.08.2020_00h00	1.4013e-45	7.00649e-45	1.12837e-25	2.82092e-25	[3]	Group3	12.6984	88	693	10972	241	15.2217	5.7812	[ADGRG3, ANPEP, ANXA3, ARG1, BCL3, BCL6, BRI3, BST1, C1QB, C5AR1, CAMP, CD14, CD177, CDA, CEACAM1, CEACAM3, CEACAM8, CKAP4, CLEC4D, CR1, CRISPLD2, CXCR1, CXCR2, CYSTM1, DEFA1, DEFA4, ELANE, FCER1G, FCGR2A, FCGR3B, FGR, FOLR3, FPR1, FPR2, GCA, GPR84, GYG1, HK3, HP, HSPA1A, HSPA1B, HSPA6, IGF2R, IL18R1, IL18RAP, IL1B, ITGAM, LCN2, LILRA3, LILRA6, LILRB3, LRG1, LTF, LYN, MCEMP1, MGAM, MME, MMP25, MM…
GO:0016192	vesicle-mediated transport	GO_BiologicalProcess-EBI-UniProt-GOA-ACAP-ARAP_11.08.2020_00h00	7.47188e-26	2.45505e-25	1.12837e-25	2.82092e-25	[2, 4]	Group3	6.25774	101	1614	10972	241	35.4515	2.84896	[ABCA1, ADGRG3, ADM, ANPEP, ANXA3, ARG1, BRI3, BST1, C5AR1, CAMP, CCR1, CD14, CD177, CDA, CEACAM1, CEACAM3, CEACAM8, CKAP4, CLEC4D, CR1, CRISPLD2, CXCR1, CXCR2, CYSTM1, DEFA1, DEFA4, DYSF, ELANE, F5, FCER1G, FCGR1A, FCGR1B, FCGR2A, FCGR3B, FGR, FLOT1, FOLR3, FPR1, FPR2, GCA, GPR84, GYG1, HCK, HK3, HP, HSPA1A, HSPA1B, HSPA6, IGF2R, IL1B, ITGAM, LCN2, LILRA3, LILRA6, LILRB3, LRG1, LRP10, LTF, LYN, …
GO:0002274	myeloid leukocyte activation	GO_BiologicalProcess-EBI-UniProt-GOA-ACAP-ARAP_11.08.2020_00h00	1e-53	4.6e-52	1.12837e-25	2.82092e-25	[3, 4]	Group3	15.2027	90	592	10972	241	13.0033	6.92133	[ADGRG3, ANPEP, ANXA3, ARG1, BRI3, BST1, C5AR1, CAMP, CD14, CD177, CDA, CEACAM1, CEACAM3, CEACAM8, CKAP4, CLEC4D, CR1, CRISPLD2, CST7, CXCR1, CXCR2, CYSTM1, DEFA1, DEFA4, DYSF, ELANE, FCER1G, FCGR2A, FCGR3B, FGR, FOLR3, FPR1, FPR2, GCA, GPR84, GYG1, HK3, HP, HSPA1A, HSPA1B, HSPA6, IFNGR2, IGF2R, IL18RAP, ITGAM, LCN2, LILRA2, LILRA3, LILRA6, LILRB3, LRG1, LTF, LYN, MCEMP1, MGAM, MME, MMP25, MMP9, …
GO:0002366	leukocyte activation involved in immune response	GO_BiologicalProcess-EBI-UniProt-GOA-ACAP-ARAP_11.08.2020_00h00	5.7e-50	5.3e-49	1.12837e-25	2.82092e-25	[3, 4]	Group3	14.0157	89	635	10972	241	13.9478	6.38095	[ADGRG3, ANPEP, ANXA3, ARG1, BCL3, BCL6, BRI3, BST1, C5AR1, CAMP, CD14, CD177, CDA, CEACAM1, CEACAM3, CEACAM8, CKAP4, CLEC4D, CR1, CRISPLD2, CXCR1, CXCR2, CYSTM1, DEFA1, DEFA4, DYSF, ELANE, FCER1G, FCGR2A, FCGR3B, FGR, FOLR3, FPR1, FPR2, GCA, GPR84, GYG1, HK3, HP, HSPA1A, HSPA1B, HSPA6, IGF2R, IL18R1, ITGAM, LCN2, LILRA2, LILRA3, LILRA6, LILRB3, LRG1, LTF, LYN, MCEMP1, MGAM, MME, MMP25, MMP9, MND…
GO:0002444	myeloid leukocyte mediated immunity	GO_BiologicalProcess-EBI-UniProt-GOA-ACAP-ARAP_11.08.2020_00h00	4.6e-49	3.5e-48	1.12837e-25	2.82092e-25	[4]	Group3	15.7588	81	514	10972	241	11.29	7.17448	[ADGRG3, ANPEP, ANXA3, ARG1, BRI3, BST1, C5AR1, CAMP, CD14, CD177, CDA, CEACAM1, CEACAM3, CEACAM8, CKAP4, CLEC4D, CR1, CRISPLD2, CXCR1, CXCR2, CYSTM1, DEFA1, DEFA4, ELANE, FCER1G, FCGR2A, FCGR3B, FGR, FOLR3, FPR1, FPR2, GCA, GPR84, GYG1, HK3, HP, HSPA1A, HSPA1B, HSPA6, IGF2R, ITGAM, LCN2, LILRA3, LILRA6, LILRB3, LRG1, LTF, LYN, MCEMP1, MGAM, MME, MMP25, MMP9, MNDA, OLFM4, ORM1, PGLYRP1, PRKCD, PY…
GO:0032940	secretion by cell	GO_BiologicalProcess-EBI-UniProt-GOA-ACAP-ARAP_11.08.2020_00h00	2.55881e-39	1.07005e-38	1.12837e-25	2.82092e-25	[3, 5]	Group3	8.97778	101	1125	10972	241	24.7106	4.08731	[ABCA1, ADGRG3, ADM, ANPEP, ANXA3, ARG1, BRI3, BST1, C5AR1, CAMP, CCR1, CD14, CD177, CDA, CEACAM1, CEACAM3, CEACAM8, CKAP4, CKLF, CLEC4D, CR1, CRISPLD2, CXCR1, CXCR2, CYSTM1, DEFA1, DEFA4, DYSF, ELANE, F5, FCER1G, FCGR2A, FCGR3B, FFAR2, FGR, FOLR3, FPR1, FPR2, GCA, GPR84, GYG1, HCK, HK3, HP, HSPA1A, HSPA1B, HSPA6, IGF2R, IL1B, IL1RN, ITGAM, LCN2, LILRA2, LILRA3, LILRA5, LILRA6, LILRB3, LRG1, LTF,…
GO:0046903	secretion	GO_BiologicalProcess-EBI-UniProt-GOA-ACAP-ARAP_11.08.2020_00h00	4.30591e-38	1.6506e-37	1.12837e-25	2.82092e-25	[4]	Group3	8.50537	103	1211	10972	241	26.5996	3.87224	[ABCA1, ADGRG3, ADM, ANPEP, ANXA3, AQP9, ARG1, BRI3, BST1, C5AR1, CAMP, CCR1, CD14, CD177, CDA, CEACAM1, CEACAM3, CEACAM8, CKAP4, CKLF, CLEC4D, CR1, CRISPLD2, CXCR1, CXCR2, CYSTM1, DEFA1, DEFA4, DYSF, ELANE, F5, FCER1G, FCGR2A, FCGR3B, FFAR2, FGR, FOLR3, FPR1, FPR2, GCA, GPR84, GYG1, HCK, HK3, HP, HSPA1A, HSPA1B, HSPA6, IGF2R, IL1B, IL1RN, ITGAM, LCN2, LILRA2, LILRA3, LILRA5, LILRA6, LILRB3, LRG1…
GO:0002275	myeloid cell activation involved in immune response	GO_BiologicalProcess-EBI-UniProt-GOA-ACAP-ARAP_11.08.2020_00h00	8.2e-53	1.2e-51	1.12837e-25	2.82092e-25	[4, 5]	Group3	16.5354	84	508	10972	241	11.1582	7.52808	[ADGRG3, ANPEP, ANXA3, ARG1, BRI3, BST1, C5AR1, CAMP, CD14, CD177, CDA, CEACAM1, CEACAM3, CEACAM8, CKAP4, CLEC4D, CR1, CRISPLD2, CXCR1, CXCR2, CYSTM1, DEFA1, DEFA4, DYSF, ELANE, FCER1G, FCGR2A, FCGR3B, FGR, FOLR3, FPR1, FPR2, GCA, GPR84, GYG1, HK3, HP, HSPA1A, HSPA1B, HSPA6, IGF2R, ITGAM, LCN2, LILRA2, LILRA3, LILRA6, LILRB3, LRG1, LTF, LYN, MCEMP1, MGAM, MME, MMP25, MMP9, MNDA, OLFM4, ORM1, PGLY…
GO:0006887	exocytosis	GO_BiologicalProcess-EBI-UniProt-GOA-ACAP-ARAP_11.08.2020_00h00	1.49939e-42	7.6637e-42	1.12837e-25	2.82092e-25	[3, 4, 5, 6]	Group3	11.6402	88	756	10972	241	16.6055	5.29944	[ADGRG3, ANPEP, ANXA3, ARG1, BRI3, BST1, C5AR1, CAMP, CCR1, CD14, CD177, CDA, CEACAM1, CEACAM3, CEACAM8, CKAP4, CLEC4D, CR1, CRISPLD2, CXCR1, CXCR2, CYSTM1, DEFA1, DEFA4, ELANE, F5, FCER1G, FCGR2A, FCGR3B, FGR, FOLR3, FPR1, FPR2, GCA, GPR84, GYG1, HCK, HK3, HP, HSPA1A, HSPA1B, HSPA6, IGF2R, ITGAM, LCN2, LILRA3, LILRA6, LILRB3, LRG1, LTF, LYN, MCEMP1, MGAM, MME, MMP25, MMP9, MNDA, OLFM4, ORM1, PGL…
GO:0042119	neutrophil activation	GO_BiologicalProcess-EBI-UniProt-GOA-ACAP-ARAP_11.08.2020_00h00	1.1e-53	2.6e-52	1.12837e-25	2.82092e-25	[5, 6]	Group3	17.5966	82	466	10972	241	10.2357	8.01118	[ADGRG3, ANPEP, ANXA3, ARG1, BRI3, BST1, C5AR1, CAMP, CD14, CD177, CDA, CEACAM1, CEACAM3, CEACAM8, CKAP4, CLEC4D, CR1, CRISPLD2, CXCR1, CXCR2, CYSTM1, DEFA1, DEFA4, ELANE, FCER1G, FCGR2A, FCGR3B, FGR, FOLR3, FPR1, FPR2, GCA, GPR84, GYG1, HK3, HP, HSPA1A, HSPA1B, HSPA6, IGF2R, IL18RAP, ITGAM, LCN2, LILRA2, LILRA3, LILRA6, LILRB3, LRG1, LTF, MCEMP1, MGAM, MME, MMP25, MMP9, MNDA, OLFM4, ORM1, PGLYRP…
GO:0043299	leukocyte degranulation	GO_BiologicalProcess-EBI-UniProt-GOA-ACAP-ARAP_11.08.2020_00h00	3.2e-51	3.7e-50	1.12837e-25	2.82092e-25	[3, 4, 5, 6, 7, 8]	Group3	16.4329	82	499	10972	241	10.9605	7.48139	[ADGRG3, ANPEP, ANXA3, ARG1, BRI3, BST1, C5AR1, CAMP, CD14, CD177, CDA, CEACAM1, CEACAM3, CEACAM8, CKAP4, CLEC4D, CR1, CRISPLD2, CXCR1, CXCR2, CYSTM1, DEFA1, DEFA4, ELANE, FCER1G, FCGR2A, FCGR3B, FGR, FOLR3, FPR1, FPR2, GCA, GPR84, GYG1, HCK, HK3, HP, HSPA1A, HSPA1B, HSPA6, IGF2R, ITGAM, LCN2, LILRA3, LILRA6, LILRB3, LRG1, LTF, LYN, MCEMP1, MGAM, MME, MMP25, MMP9, MNDA, OLFM4, ORM1, PGLYRP1, PRKC…
GO:0045055	regulated exocytosis	GO_BiologicalProcess-EBI-UniProt-GOA-ACAP-ARAP_11.08.2020_00h00	2.8026e-45	1.96182e-44	1.12837e-25	2.82092e-25	[4, 5, 6, 7]	Group3	12.9323	86	665	10972	241	14.6067	5.8877	[ADGRG3, ANPEP, ANXA3, ARG1, BRI3, BST1, C5AR1, CAMP, CD14, CD177, CDA, CEACAM1, CEACAM3, CEACAM8, CKAP4, CLEC4D, CR1, CRISPLD2, CXCR1, CXCR2, CYSTM1, DEFA1, DEFA4, ELANE, F5, FCER1G, FCGR2A, FCGR3B, FGR, FOLR3, FPR1, FPR2, GCA, GPR84, GYG1, HCK, HK3, HP, HSPA1A, HSPA1B, HSPA6, IGF2R, ITGAM, LCN2, LILRA3, LILRA6, LILRB3, LRG1, LTF, LYN, MCEMP1, MGAM, MME, MMP25, MMP9, MNDA, OLFM4, ORM1, PGLYRP1, …
GO:0002682	regulation of immune system process	GO_BiologicalProcess-EBI-UniProt-GOA-ACAP-ARAP_11.08.2020_00h00	2.49405e-11	4.24912e-11	2.29068e-26	1.14534e-25	[2, 3]	Group4	5.17962	62	1197	10972	241	26.2921	2.35812	[AIM2, ARG1, BCL6, BST1, C1QB, C5AR1, CCR1, CD177, CEACAM1, CEBPB, CLEC4D, CR1, CSF3R, CST7, CXCR2, DUSP1, DYSF, ELANE, FCER1G, FCGR1A, FCGR1B, FCGR2A, FCGR3B, FFAR2, FGR, FLOT2, FOS, FPR1, FPR2, HCK, HSPA1A, HSPA1B, IFITM1, IFNGR2, IL18R1, IL18RAP, IL1B, IRAK3, ITGAM, LILRA2, LILRA6, LILRB3, LTF, LYN, MNDA, NFE2, NFKBIA, NLRC4, ORM1, PGLYRP1, PILRA, PRKCD, SIRPA, SLC11A1, SPI1, STXBP2, TLR4, TNF…
GO:0002683	negative regulation of immune system process	GO_BiologicalProcess-EBI-UniProt-GOA-ACAP-ARAP_11.08.2020_00h00	2.78807e-05	2.85003e-05	2.29068e-26	1.14534e-25	[2, 3, 4]	Group4	5.91549	21	355	10972	241	7.79758	2.69314	[ARG1, BCL6, CEACAM1, CEBPB, CR1, CST7, CXCR2, DUSP1, FCER1G, FGR, IRAK3, LILRA6, LILRB3, LTF, LYN, MNDA, NFKBIA, PGLYRP1, TLR4, TYROBP, VSIR]
GO:0002684	positive regulation of immune system process	GO_BiologicalProcess-EBI-UniProt-GOA-ACAP-ARAP_11.08.2020_00h00	4.13291e-10	5.94106e-10	2.29068e-26	1.14534e-25	[2, 3, 4]	Group4	5.82278	46	790	10972	241	17.3524	2.65094	[AIM2, ARG1, BCL6, BST1, C1QB, C5AR1, CCR1, CD177, CEACAM1, CLEC4D, CR1, CXCR2, DYSF, ELANE, FCER1G, FCGR1A, FCGR1B, FCGR2A, FCGR3B, FFAR2, FGR, FLOT2, FOS, FPR1, FPR2, HCK, HSPA1A, HSPA1B, IL18R1, IL18RAP, IL1B, IRAK3, ITGAM, LILRA2, LYN, MNDA, NLRC4, PRKCD, SIRPA, SLC11A1, STXBP2, TLR4, TNFSF13B, TYROBP, VNN1, VSIR]
GO:0006952	defense response	GO_BiologicalProcess-EBI-UniProt-GOA-ACAP-ARAP_11.08.2020_00h00	4.40888e-30	1.56007e-29	2.29068e-26	1.14534e-25	[3]	Group4	7.64803	93	1216	10972	241	26.7094	3.48191	[ADM, AIM2, ALOX5AP, ALPK1, ANXA3, ARG1, BCL3, BCL6, BST1, C1QB, C5AR1, CAMP, CASP5, CCR1, CD14, CD177, CEACAM1, CEBPB, CLEC4D, CR1, CSF3R, CST7, CXCR2, DEFA1, DEFA3, DEFA4, ELANE, FCER1G, FCGR1A, FCGR1B, FFAR2, FGR, FOS, FPR1, FPR2, H2BC12, H2BC21, HCK, HP, IFITM1, IFITM2, IFITM3, IFNGR2, IL10RB, IL18R1, IL18RAP, IL1B, IL1RN, IRAK3, ITGAM, LCN2, LILRA2, LILRA3, LILRA5, LILRA6, LILRB3, LTF, LY96,…
GO:0051707	response to other organism	GO_BiologicalProcess-EBI-UniProt-GOA-ACAP-ARAP_11.08.2020_00h00	5.77406e-24	1.77071e-23	2.29068e-26	1.14534e-25	[2, 4]	Group4	7.37628	79	1071	10972	241	23.5245	3.3582	[ABCA1, ADM, AIM2, ALPK1, ALPL, ANXA3, ARG1, BCL3, C1QB, C5AR1, CAMP, CD14, CD177, CEACAM1, CEBPB, CFLAR, CLEC4D, CR1, DEFA1, DEFA3, DEFA4, ELANE, FCER1G, FCGR1A, FCGR1B, FFAR2, FGR, FOS, FPR2, H2BC12, H2BC21, HCK, HP, IFITM1, IFITM2, IFITM3, IFNGR2, IL10RB, IL18RAP, IL1B, IRAK3, ITGAM, JUNB, LCN2, LILRA2, LILRA5, LITAF, LRG1, LTF, LY96, LYN, MLKL, MNDA, MSRB1, NCF1, NCF2, NFKBIA, NLRC4, PADI4, P…
GO:0002697	regulation of immune effector process	GO_BiologicalProcess-EBI-UniProt-GOA-ACAP-ARAP_11.08.2020_00h00	2.05998e-06	2.36897e-06	2.29068e-26	1.14534e-25	[3, 4]	Group4	6.76923	22	325	10972	241	7.13863	3.08183	[AIM2, ARG1, BCL6, C1QB, C5AR1, CD177, CEACAM1, CR1, FCER1G, FFAR2, FGR, IL18R1, IL18RAP, IL1B, IRAK3, ITGAM, LYN, PGLYRP1, STXBP2, TLR4, TNFRSF1B, TYROBP]
GO:0032101	regulation of response to external stimulus	GO_BiologicalProcess-EBI-UniProt-GOA-ACAP-ARAP_11.08.2020_00h00	1.20814e-11	2.13747e-11	2.29068e-26	1.14534e-25	[3, 4]	Group4	6.26632	48	766	10972	241	16.8252	2.85286	[AIM2, ALOX5AP, ARG1, BCL6, BST1, C5AR1, CASP5, CCR1, CEACAM1, CEBPB, CLEC4D, CR1, CST7, CXCR2, DUSP1, DYSF, ELANE, FCER1G, FFAR2, FGR, FPR2, HCK, IFNGR2, IL18RAP, IL1B, IRAK3, LILRA2, LILRA5, LTF, LY96, LYN, MMP9, MNDA, NFKBIA, NLRC4, PGLYRP1, PRKCD, S100A12, SBNO2, SEMA3E, SEMA4A, SIRPA, STX3, TLR4, TNFAIP6, TNFRSF1A, TNFRSF1B, ZYX]
GO:0050776	regulation of immune response	GO_BiologicalProcess-EBI-UniProt-GOA-ACAP-ARAP_11.08.2020_00h00	4.0927e-09	5.53718e-09	2.29068e-26	1.14534e-25	[3, 4]	Group4	5.74555	42	731	10972	241	16.0564	2.61578	[AIM2, ARG1, BCL6, C1QB, C5AR1, CD177, CEACAM1, CLEC4D, CR1, ELANE, FCER1G, FCGR1A, FCGR1B, FCGR2A, FCGR3B, FFAR2, FGR, FOS, FPR1, FPR2, HCK, IFITM1, IFNGR2, IL18R1, IL18RAP, IL1B, IRAK3, ITGAM, LILRA2, LYN, MNDA, NLRC4, PGLYRP1, PILRA, PRKCD, SLC11A1, STXBP2, TLR4, TNFRSF1B, TNFSF13B, TYROBP, VSIR]
GO:0050865	regulation of cell activation	GO_BiologicalProcess-EBI-UniProt-GOA-ACAP-ARAP_11.08.2020_00h00	8.3829e-07	1.0422e-06	2.29068e-26	1.14534e-25	[3, 4]	Group4	6.02151	28	465	10972	241	10.2137	2.74141	[ARG1, BCL6, BST1, CD177, CEACAM1, CEBPB, CLEC4D, CR1, CST7, FCER1G, FGR, FLOT2, IL1B, ITGAM, LILRA2, LILRA5, LYN, MNDA, PGLYRP1, PRKCD, SIRPA, STXBP2, TLR4, TNFRSF1B, TNFSF13B, TYROBP, VNN1, VSIR]
GO:0002694	regulation of leukocyte activation	GO_BiologicalProcess-EBI-UniProt-GOA-ACAP-ARAP_11.08.2020_00h00	7.39546e-06	8.09979e-06	2.29068e-26	1.14534e-25	[3, 4, 5]	Group4	5.76037	25	434	10972	241	9.53281	2.62252	[ARG1, BCL6, BST1, CD177, CEACAM1, CEBPB, CLEC4D, CR1, CST7, FCER1G, FGR, FLOT2, IL1B, ITGAM, LYN, MNDA, PGLYRP1, SIRPA, STXBP2, TLR4, TNFRSF1B, TNFSF13B, TYROBP, VNN1, VSIR]
GO:0006909	phagocytosis	GO_BiologicalProcess-EBI-UniProt-GOA-ACAP-ARAP_11.08.2020_00h00	3.26588e-10	4.84615e-10	2.29068e-26	1.14534e-25	[3, 5]	Group4	10.0418	24	239	10972	241	5.24964	4.57175	[ABCA1, ANXA3, CD14, DYSF, ELANE, FCER1G, FCGR1A, FCGR1B, FCGR2A, FCGR3B, FGR, FPR2, HCK, IL1B, ITGAM, LYN, NCF2, NCF4, PRKCD, RAB31, SIRPA, SLC11A1, TLR4, TYROBP]
GO:0006954	inflammatory response	GO_BiologicalProcess-EBI-UniProt-GOA-ACAP-ARAP_11.08.2020_00h00	3.29692e-20	8.42547e-20	2.29068e-26	1.14534e-25	[4]	Group4	9.5064	52	547	10972	241	12.0149	4.32798	[ADM, AIM2, ALOX5AP, BCL6, BST1, C5AR1, CASP5, CCR1, CD14, CEBPB, CST7, CXCR2, ELANE, FCER1G, FFAR2, FOS, FPR1, FPR2, HCK, HP, IFNGR2, IL10RB, IL18R1, IL18RAP, IL1B, IL1RN, ITGAM, LILRA5, LY96, LYN, MMP25, MMP9, NAMPT, NFKBIA, NLRC4, ORM1, PGLYRP1, PRKCD, PROK2, S100A12, SBNO2, SERPINA1, SIRPA, SLC11A1, TLR4, TLR5, TNFAIP6, TNFRSF1A, TNFRSF1B, TYROBP, VNN1, ZYX]
GO:0009617	response to bacterium	GO_BiologicalProcess-EBI-UniProt-GOA-ACAP-ARAP_11.08.2020_00h00	9.09759e-23	2.61556e-22	2.29068e-26	1.14534e-25	[3, 5]	Group4	11.3122	50	442	10972	241	9.70853	5.15011	[ABCA1, ADM, ALPL, ANXA3, ARG1, BCL3, C5AR1, CAMP, CD14, CEBPB, CFLAR, CLEC4D, DEFA1, DEFA3, DEFA4, ELANE, FCER1G, FGR, FOS, FPR2, H2BC12, H2BC21, HCK, HP, IL1B, IRAK3, JUNB, LCN2, LILRA2, LITAF, LRG1, LTF, LY96, LYN, NFKBIA, NLRC4, PGLYRP1, PI3, PRKCD, PYGL, S100A12, SBNO2, SIRPA, SLC11A1, SLPI, TLR4, TLR5, TNFRSF1A, TNFRSF1B, TSPO]
GO:0032103	positive regulation of response to external stimulus	GO_BiologicalProcess-EBI-UniProt-GOA-ACAP-ARAP_11.08.2020_00h00	8.34109e-08	1.09626e-07	2.29068e-26	1.14534e-25	[3, 4, 5]	Group4	6.92308	27	390	10972	241	8.56635	3.15187	[AIM2, ALOX5AP, ARG1, C5AR1, CCR1, CEBPB, CLEC4D, CXCR2, DYSF, FCER1G, FFAR2, FPR2, HCK, IL18RAP, IL1B, LILRA2, LILRA5, LY96, LYN, MNDA, NFKBIA, NLRC4, PRKCD, S100A12, STX3, TLR4, TNFRSF1A]
GO:0033993	response to lipid	GO_BiologicalProcess-EBI-UniProt-GOA-ACAP-ARAP_11.08.2020_00h00	8.48576e-10	1.18286e-09	2.29068e-26	1.14534e-25	[4]	Group4	6.15616	41	666	10972	241	14.6287	2.80271	[ABCA1, ACSL1, ADCY3, ADM, ALPL, ANXA3, ARG1, C5AR1, CAMP, CD14, CEBPB, CFLAR, DEFA1, DEFA3, DEFA4, DUSP1, ELANE, FFAR2, FOS, HCK, IGF2R, IL1B, IL1RN, IRAK3, JUNB, LCN2, LILRA2, LITAF, LTF, LY96, LYN, NFKBIA, SBNO2, SIRPA, SLC11A1, SLPI, TLR4, TLR5, TNFRSF1B, TRIM25, TSPO]
GO:0050778	positive regulation of immune response	GO_BiologicalProcess-EBI-UniProt-GOA-ACAP-ARAP_11.08.2020_00h00	1.5249e-06	1.7986e-06	2.29068e-26	1.14534e-25	[3, 4, 5]	Group4	5.59701	30	536	10972	241	11.7732	2.54815	[AIM2, C1QB, C5AR1, CD177, CEACAM1, CLEC4D, CR1, ELANE, FCER1G, FCGR1A, FCGR1B, FCGR2A, FCGR3B, FFAR2, FGR, FPR1, FPR2, HCK, IL18R1, IL18RAP, IL1B, ITGAM, LILRA2, LYN, MNDA, NLRC4, PRKCD, SLC11A1, TLR4, TNFSF13B]
GO:0098542	defense response to other organism	GO_BiologicalProcess-EBI-UniProt-GOA-ACAP-ARAP_11.08.2020_00h00	7.67296e-22	2.07621e-21	2.29068e-26	1.14534e-25	[3, 4, 5]	Group4	8.06846	66	818	10972	241	17.9674	3.67333	[AIM2, ALPK1, ANXA3, ARG1, BCL3, C1QB, C5AR1, CAMP, CD14, CD177, CEACAM1, CEBPB, CLEC4D, CR1, DEFA1, DEFA3, DEFA4, ELANE, FCER1G, FCGR1A, FCGR1B, FFAR2, FGR, FPR2, H2BC12, H2BC21, HCK, HP, IFITM1, IFITM2, IFITM3, IFNGR2, IL10RB, IL18RAP, IL1B, IRAK3, ITGAM, LCN2, LILRA2, LILRA5, LTF, LY96, LYN, MLKL, MNDA, MSRB1, NCF1, NCF2, NLRC4, PADI4, PGLYRP1, PI3, PRKCD, S100A12, SIGLEC14, SIRPA, SLC11A1, SL…
GO:0002253	activation of immune response	GO_BiologicalProcess-EBI-UniProt-GOA-ACAP-ARAP_11.08.2020_00h00	8.19432e-06	8.76602e-06	2.29068e-26	1.14534e-25	[2, 4, 5, 6]	Group4	6.03675	23	381	10972	241	8.36867	2.74835	[AIM2, C1QB, C5AR1, CEACAM1, CLEC4D, CR1, FCER1G, FCGR1A, FCGR1B, FCGR2A, FCGR3B, FFAR2, FGR, FPR1, FPR2, HCK, IL1B, LILRA2, LYN, MNDA, NLRC4, PRKCD, TLR4]
GO:0001817	regulation of cytokine production	GO_BiologicalProcess-EBI-UniProt-GOA-ACAP-ARAP_11.08.2020_00h00	4.08159e-12	7.51013e-12	2.29068e-26	1.14534e-25	[3, 4, 5, 6]	Group4	7.30838	41	561	10972	241	12.3224	3.32728	[AIM2, ARG1, BCL3, BCL6, C5AR1, CCBE1, CD14, CEACAM1, CEBPB, CYP1B1, ELANE, FCER1G, FFAR2, FGR, FLOT1, HSPA1A, HSPA1B, IL18R1, IL1B, IRAK3, LILRA2, LILRA5, LITAF, LTF, LY96, LYN, MNDA, NLRC4, ORM1, PGLYRP1, SERPINB1, SIRPA, SLC11A1, SRGN, TLR4, TLR5, TNFRSF1B, TRIM25, TSPO, TYROBP, VSIR]
GO:0031347	regulation of defense response	GO_BiologicalProcess-EBI-UniProt-GOA-ACAP-ARAP_11.08.2020_00h00	5.21915e-11	8.27866e-11	2.29068e-26	1.14534e-25	[4, 5]	Group4	7.15631	38	531	10972	241	11.6634	3.25805	[AIM2, ALOX5AP, ARG1, BCL6, BST1, CASP5, CEACAM1, CEBPB, CLEC4D, CR1, CST7, ELANE, FCER1G, FFAR2, FGR, FPR2, HCK, IFNGR2, IL18RAP, IL1B, IRAK3, LILRA2, LILRA5, LYN, MMP9, MNDA, NFKBIA, NLRC4, PGLYRP1, PRKCD, S100A12, SBNO2, SIRPA, TLR4, TNFAIP6, TNFRSF1A, TNFRSF1B, ZYX]
GO:0031349	positive regulation of defense response	GO_BiologicalProcess-EBI-UniProt-GOA-ACAP-ARAP_11.08.2020_00h00	1.21004e-06	1.46479e-06	2.29068e-26	1.14534e-25	[3, 4, 5, 6]	Group4	7.24138	21	290	10972	241	6.36985	3.29678	[AIM2, ALOX5AP, ARG1, CEBPB, CLEC4D, FCER1G, FFAR2, FPR2, HCK, IL18RAP, IL1B, LILRA2, LILRA5, LYN, MNDA, NFKBIA, NLRC4, PRKCD, S100A12, TLR4, TNFRSF1A]
GO:0045087	innate immune response	GO_BiologicalProcess-EBI-UniProt-GOA-ACAP-ARAP_11.08.2020_00h00	3.7333e-19	9.03852e-19	2.29068e-26	1.14534e-25	[3, 4, 5, 6]	Group4	8.3707	56	669	10972	241	14.6946	3.81093	[AIM2, ALPK1, ARG1, C1QB, CAMP, CD14, CD177, CEACAM1, CLEC4D, CR1, DEFA1, DEFA3, DEFA4, FCER1G, FCGR1A, FCGR1B, FFAR2, FGR, FPR2, H2BC12, H2BC21, HCK, IFITM1, IFITM2, IFITM3, IFNGR2, IL18RAP, IRAK3, ITGAM, LCN2, LILRA2, LILRA5, LTF, LY96, LYN, MNDA, MSRB1, NCF1, NCF2, NLRC4, PADI4, PGLYRP1, PI3, PRKCD, S100A12, SIGLEC14, SIRPA, SLC11A1, SLPI, STXBP2, TLR4, TLR5, TRIM25, TYROBP, VNN1, ZYX]
GO:0042742	defense response to bacterium	GO_BiologicalProcess-EBI-UniProt-GOA-ACAP-ARAP_11.08.2020_00h00	5.34681e-18	1.22977e-17	2.29068e-26	1.14534e-25	[4, 5, 6]	Group4	17.5	28	160	10972	241	3.5144	7.96722	[ANXA3, BCL3, C5AR1, CAMP, CEBPB, CLEC4D, DEFA1, DEFA3, DEFA4, ELANE, FCER1G, FGR, FPR2, H2BC12, H2BC21, HP, LCN2, LTF, NLRC4, PGLYRP1, PI3, PRKCD, S100A12, SLC11A1, SLPI, TLR4, TLR5, TNFRSF1A]
GO:0050727	regulation of inflammatory response	GO_BiologicalProcess-EBI-UniProt-GOA-ACAP-ARAP_11.08.2020_00h00	1.44761e-10	2.21967e-10	2.29068e-26	1.14534e-25	[4, 5, 6]	Group4	9.62963	26	270	10972	241	5.93055	4.38408	[ALOX5AP, BCL6, BST1, CASP5, CEBPB, CST7, ELANE, FCER1G, FFAR2, FPR2, HCK, IL1B, LILRA5, LYN, MMP9, NFKBIA, PGLYRP1, PRKCD, S100A12, SBNO2, SIRPA, TLR4, TNFAIP6, TNFRSF1A, TNFRSF1B, ZYX]
GO:0071396	cellular response to lipid	GO_BiologicalProcess-EBI-UniProt-GOA-ACAP-ARAP_11.08.2020_00h00	2.65941e-06	2.98372e-06	2.29068e-26	1.14534e-25	[5]	Group4	5.94966	26	437	10972	241	9.59871	2.7087	[ABCA1, ADCY3, ARG1, CAMP, CD14, CEBPB, CFLAR, DEFA1, DEFA3, DEFA4, FFAR2, HCK, IL1B, LCN2, LILRA2, LITAF, LTF, LY96, LYN, NFKBIA, SBNO2, SIRPA, TLR4, TLR5, TNFRSF1B, TSPO]
GO:0032496	response to lipopolysaccharide	GO_BiologicalProcess-EBI-UniProt-GOA-ACAP-ARAP_11.08.2020_00h00	5.4638e-16	1.19683e-15	2.29068e-26	1.14534e-25	[4, 5, 7]	Group4	12.5	32	256	10972	241	5.62304	5.69087	[ABCA1, ADM, ALPL, ARG1, C5AR1, CAMP, CD14, CEBPB, DEFA1, DEFA3, DEFA4, ELANE, FOS, HCK, IL1B, IRAK3, JUNB, LCN2, LILRA2, LITAF, LTF, LY96, LYN, NFKBIA, SBNO2, SIRPA, SLC11A1, SLPI, TLR4, TLR5, TNFRSF1B, TSPO]
GO:1903706	regulation of hemopoiesis	GO_BiologicalProcess-EBI-UniProt-GOA-ACAP-ARAP_11.08.2020_00h00	5.20372e-05	5.20372e-05	2.29068e-26	1.14534e-25	[3, 4, 5, 6, 7, 8]	Group4	5.51378	22	399	10972	241	8.76404	2.51026	[BCL6, CCR1, CEACAM1, CEBPB, CR1, CSF3R, FOS, HSPA1A, HSPA1B, IL1B, LILRA6, LILRB3, LTF, LYN, NFE2, NFKBIA, PGLYRP1, SPI1, TLR4, TYROBP, VNN1, VSIR]
GO:0071222	cellular response to lipopolysaccharide	GO_BiologicalProcess-EBI-UniProt-GOA-ACAP-ARAP_11.08.2020_00h00	8.79931e-13	1.75986e-12	2.29068e-26	1.14534e-25	[5, 6, 8]	Group4	13.9394	23	165	10972	241	3.62423	6.34618	[ABCA1, ARG1, CAMP, CD14, CEBPB, DEFA1, DEFA3, DEFA4, HCK, IL1B, LCN2, LILRA2, LITAF, LTF, LY96, LYN, NFKBIA, SBNO2, SIRPA, TLR4, TLR5, TNFRSF1B, TSPO]

## Sheet: B. Reduced expression at day 0
Supplemental Table S2 B. Gene ontology enrichment analysis focusing on genes displaying reduced expression at start of treatment compared to treatment completion
GOID	GOTerm	Ontology Source	Term PValue	Term PValue Corrected with Benjamini-Hochberg	Group PValue	Group PValue Corrected with Benjamini-Hochberg	GOLevels	GOGroups	% Associated Genes	Nr. Genes	Total Nr. Genes with the GOTerm	Nr. Tested Genes	Gene Set	Expected Nr. Genes	Enrichment	Associated Genes Found
GO:0004866	endopeptidase inhibitor activity	GO_BiologicalProcess-EBI-UniProt-GOA-ACAP-ARAP_11.08.2020_00h00	0.000513563	0.00072503	0.000513563	0.000513563	[7, 8, 9, 10, 11]	Group0	5.43478	5	92	10972	84	0.704338	7.09886	[BIN1, CD27, LEF1, PEBP1, SPOCK2]
GO:0002181	cytoplasmic translation	GO_BiologicalProcess-EBI-UniProt-GOA-ACAP-ARAP_11.08.2020_00h00	5.32722e-05	0.00011623	1.47738e-05	2.21606e-05	[6, 7, 8]	Group1	6.45161	6	93	10972	84	0.711994	8.42704	[EIF3H, EIF4B, RPL13A, RPL15, RPL22, RPSA]
GO:0002183	cytoplasmic translational initiation	GO_BiologicalProcess-EBI-UniProt-GOA-ACAP-ARAP_11.08.2020_00h00	0.00167782	0.0019175	1.47738e-05	2.21606e-05	[4, 7, 8, 9]	Group1	9.09091	3	33	10972	84	0.252643	11.8745	[EIF3H, EIF4B, RPL13A]
GO:0006614	SRP-dependent cotranslational protein targeting to membrane	GO_BiologicalProcess-EBI-UniProt-GOA-ACAP-ARAP_11.08.2020_00h00	5.6581e-05	0.000113162	1.47738e-05	2.21606e-05	[7, 8, 9, 10, 11, 12]	Group1	6.38298	6	94	10972	84	0.71965	8.33739	[RPL13A, RPL15, RPL22, RPL23, RPL4, RPSA]
GO:0002696	positive regulation of leukocyte activation	GO_BiologicalProcess-EBI-UniProt-GOA-ACAP-ARAP_11.08.2020_00h00	7.66707e-09	6.13366e-08	2.3859e-14	7.1577e-14	[3, 4, 5, 6]	Group2	5.10949	14	274	10972	84	2.0977	6.67397	[CCR7, CD160, CD2, CD27, CD3E, CD6, CD74, FLT3LG, HLA-DMB, HLA-DPA1, IL7R, LEF1, RPSA, RUNX3]
GO:0032649	regulation of interferon-gamma production	GO_BiologicalProcess-EBI-UniProt-GOA-ACAP-ARAP_11.08.2020_00h00	0.000238436	0.000408747	2.3859e-14	7.1577e-14	[4, 5, 6, 7]	Group2	6.41026	5	78	10972	84	0.597156	8.37302	[CCR7, CD2, CD3E, CD96, HLA-DPA1]
GO:0046631	alpha-beta T cell activation	GO_BiologicalProcess-EBI-UniProt-GOA-ACAP-ARAP_11.08.2020_00h00	2.93494e-05	7.04386e-05	2.3859e-14	7.1577e-14	[5, 6]	Group2	5.64516	7	124	10972	84	0.949326	7.37366	[BCL11B, CD160, CD3E, EOMES, ITK, LEF1, RUNX3]
GO:0051251	positive regulation of lymphocyte activation	GO_BiologicalProcess-EBI-UniProt-GOA-ACAP-ARAP_11.08.2020_00h00	1.16561e-07	5.59494e-07	2.3859e-14	7.1577e-14	[4, 5, 6, 7]	Group2	5.04202	12	238	10972	84	1.82209	6.58583	[CCR7, CD160, CD27, CD3E, CD6, CD74, FLT3LG, HLA-DMB, HLA-DPA1, IL7R, LEF1, RUNX3]
GO:0032729	positive regulation of interferon-gamma production	GO_BiologicalProcess-EBI-UniProt-GOA-ACAP-ARAP_11.08.2020_00h00	0.00616242	0.00616242	2.3859e-14	7.1577e-14	[4, 5, 6, 7, 8]	Group2	5.76923	3	52	10972	84	0.398104	7.53571	[CD2, CD3E, HLA-DPA1]
GO:0050863	regulation of T cell activation	GO_BiologicalProcess-EBI-UniProt-GOA-ACAP-ARAP_11.08.2020_00h00	8.8127e-09	5.28762e-08	2.3859e-14	7.1577e-14	[5, 6, 7]	Group2	5.05415	14	277	10972	84	2.12067	6.60168	[CCR7, CD160, CD2, CD27, CD3E, CD6, CD74, CLC, HLA-DMB, HLA-DOA, HLA-DPA1, IL7R, LEF1, RUNX3]
GO:0070227	lymphocyte apoptotic process	GO_BiologicalProcess-EBI-UniProt-GOA-ACAP-ARAP_11.08.2020_00h00	0.00159232	0.00191079	2.3859e-14	7.1577e-14	[6]	Group2	5.71429	4	70	10972	84	0.53591	7.46395	[CD27, CD74, CLC, IL7R]
GO:1903039	positive regulation of leukocyte cell-cell adhesion	GO_BiologicalProcess-EBI-UniProt-GOA-ACAP-ARAP_11.08.2020_00h00	9.84251e-10	2.3622e-08	2.3859e-14	7.1577e-14	[5, 6, 7]	Group2	6.73575	13	193	10972	84	1.47758	8.79817	[CCR7, CD160, CD27, CD3E, CD6, CD74, ETS1, HLA-DMB, HLA-DPA1, IL7R, LEF1, RUNX3, SKAP1]
GO:0031295	T cell costimulation	GO_BiologicalProcess-EBI-UniProt-GOA-ACAP-ARAP_11.08.2020_00h00	0.00583681	0.00609058	2.3859e-14	7.1577e-14	[3, 6, 7, 8, 9]	Group2	5.88235	3	51	10972	84	0.390448	7.68347	[CCR7, CD160, CD3E]
GO:0030098	lymphocyte differentiation	GO_BiologicalProcess-EBI-UniProt-GOA-ACAP-ARAP_11.08.2020_00h00	2.44538e-09	2.93445e-08	2.3859e-14	7.1577e-14	[4, 5, 6, 7, 8, 9]	Group2	5.05051	15	297	10972	84	2.27379	6.59692	[BCL11B, CCR7, CD2, CD27, CD3D, CD3E, CD74, CD8A, EOMES, FLT3LG, HLA-DOA, IL7R, ITK, LEF1, RUNX3]
GO:0050671	positive regulation of lymphocyte proliferation	GO_BiologicalProcess-EBI-UniProt-GOA-ACAP-ARAP_11.08.2020_00h00	0.000116624	0.000215305	2.3859e-14	7.1577e-14	[5, 6, 7, 8]	Group2	5.60748	6	107	10972	84	0.819176	7.32443	[CD3E, CD6, CD74, FLT3LG, HLA-DMB, HLA-DPA1]
GO:0050854	regulation of antigen receptor-mediated signaling pathway	GO_BiologicalProcess-EBI-UniProt-GOA-ACAP-ARAP_11.08.2020_00h00	0.000839056	0.00105986	2.3859e-14	7.1577e-14	[4, 5, 6, 7, 8, 9, 10]	Group2	6.77966	4	59	10972	84	0.451695	8.85553	[CCR7, CD160, PRKCH, PVRIG]
GO:2000107	negative regulation of leukocyte apoptotic process	GO_BiologicalProcess-EBI-UniProt-GOA-ACAP-ARAP_11.08.2020_00h00	0.000248222	0.000397155	2.3859e-14	7.1577e-14	[6, 7, 8]	Group2	9.30233	4	43	10972	84	0.329202	12.1506	[CCR7, CD27, CD74, IL7R]
GO:0045058	T cell selection	GO_BiologicalProcess-EBI-UniProt-GOA-ACAP-ARAP_11.08.2020_00h00	2.06154e-05	6.18462e-05	2.3859e-14	7.1577e-14	[2, 6, 7, 8, 9, 10, 11]	Group2	10.6383	5	47	10972	84	0.359825	13.8956	[BCL11B, CCR7, CD3D, CD3E, CD74]
GO:0042102	positive regulation of T cell proliferation	GO_BiologicalProcess-EBI-UniProt-GOA-ACAP-ARAP_11.08.2020_00h00	0.00215674	0.00235281	2.3859e-14	7.1577e-14	[6, 7, 8, 9]	Group2	5.26316	4	76	10972	84	0.581845	6.87469	[CD3E, CD6, HLA-DMB, HLA-DPA1]
GO:0045619	regulation of lymphocyte differentiation	GO_BiologicalProcess-EBI-UniProt-GOA-ACAP-ARAP_11.08.2020_00h00	6.63342e-06	2.27432e-05	2.3859e-14	7.1577e-14	[5, 6, 7, 8, 9, 10]	Group2	5.7554	8	139	10972	84	1.06416	7.51764	[CD2, CD27, CD74, FLT3LG, HLA-DOA, IL7R, LEF1, RUNX3]
GO:0046635	positive regulation of alpha-beta T cell activation	GO_BiologicalProcess-EBI-UniProt-GOA-ACAP-ARAP_11.08.2020_00h00	0.00616242	0.00616242	2.3859e-14	7.1577e-14	[6, 7, 8, 9]	Group2	5.76923	3	52	10972	84	0.398104	7.53571	[CD160, CD3E, RUNX3]
GO:0045621	positive regulation of lymphocyte differentiation	GO_BiologicalProcess-EBI-UniProt-GOA-ACAP-ARAP_11.08.2020_00h00	2.26171e-05	6.03122e-05	2.3859e-14	7.1577e-14	[5, 6, 7, 8, 9, 10, 11]	Group2	7.5	6	80	10972	84	0.612468	9.79643	[CD27, CD74, FLT3LG, IL7R, LEF1, RUNX3]
GO:0090023	positive regulation of neutrophil chemotaxis	GO_BiologicalProcess-EBI-UniProt-GOA-ACAP-ARAP_11.08.2020_00h00	0.000573534	0.000764711	2.3859e-14	7.1577e-14	[5, 6, 7, 8, 9, 10, 11]	Group2	13.0435	3	23	10972	84	0.176085	17.0373	[CCR7, CD74, RPSA]
GO:0033077	T cell differentiation in thymus	GO_BiologicalProcess-EBI-UniProt-GOA-ACAP-ARAP_11.08.2020_00h00	5.63476e-06	2.2539e-05	2.3859e-14	7.1577e-14	[6, 7, 8, 9, 10, 11]	Group2	9.52381	6	63	10972	84	0.482319	12.4399	[BCL11B, CCR7, CD3D, CD3E, CD74, IL7R]
GO:0046632	alpha-beta T cell differentiation	GO_BiologicalProcess-EBI-UniProt-GOA-ACAP-ARAP_11.08.2020_00h00	0.000488376	0.000732563	2.3859e-14	7.1577e-14	[6, 7, 8, 9, 10, 11]	Group2	5.49451	5	91	10972	84	0.696682	7.17687	[BCL11B, EOMES, ITK, LEF1, RUNX3]
