# Supplementary material for: Mycolactone toxin induces an inflammatory response by targeting the IL-1β pathway: Mechanistic insight into Buruli ulcer pathophysiology
Source: PLoS Pathog. 2020 Dec 18;16(12):e1009107. doi: 10.1371/journal.ppat.1009107 (PMC7748131; doi:10.1371/journal.ppat.1009107)
Supplement: S1 Data — (XLSX) [file ppat.1009107.s008.xlsx]

## Sheet: Figure 1
Figure 1. Pro-inflammatory soluble factors are locally overproduced during the ulcerative stage in a mouse model of M. ulcerans infection.
	non infected						edema stage					ulcerative stage
IL-1β	402.29	440.2	617.58	539.9	270.22	566.14	696.65	526.64	859.41	600.58	440.2	1969.77	3128.52	6366.77	8897.01	5499.04	2392.46	4177.68
CCL2	0	0	0	0	0	0	445.71	313.3	313.3	313.3	0	3577.78	5235.55	5034.18	2539.14	4206.6	3899	3269.75
CXCL1	55.13	79.46	87.53	72.57	62.88	88.96	117.71	68.61	78.71	77.95	53.34	492.48	510.47	2913.51	901.63	797.87	546.24	517
CCL3	3.13	3.91	6.2	3.29	3.13	3.29	176.27	14.92	189.8	61.76	21.84	2856.35	2271.96	4210.13	4242.66	3177.29	1874.83	2769.49
CXCL2	0	9.9	0	0	0	0	753.81	35.61	575.92	180.65	41.2	6134.07	6155.36	7478.34	7034.37	6473.34	5772.76	6327.03
IL-6	53.15	33.7	68.79	69.3	60.58	73.81	62.14	31.22	68.29	33.7	19.8	319.7	342.99	4200.24	2893.69	828.83	463.07	917.81
LIX	93.85	82.05	67.47	78.49	82.76	69.71	328.86	235.2	320.8	244.48	146.97	1173.88	1152.16	1758	1279.88	1225.99	1292.42	969.61
OSM	0	0	0	0	0	0	0	0	0	0	0	303.66	481.58	1173.79	822.27	851.54	255.29	439.37
TNFα	0	0	0	0	0	0	0	0	0	0	0	17.56	38.6	125.66	101.44	55.88	20.52	50.75
Timp1	528.1	484.47	629.59	667.99	492.25	570.77	887.71	747.73	733.83	410.13	365.97	26024.2	26486.7	141369	51910.6	36542.6	38340.1	17327.3
Mmp9	2135.31	2733.27	2901.27	1912.15	2585.79	2335.73	71788.6	56471.8	16572.1	43201	44440.3	31069.2	22740.7	10884.6	15263.4	16194	9225.88	28134.1
IL-10	0	18.19	14.35	12.09	7.6	16.94	9.68	3.96	9.68	5.28	3.96	0	11.15	16.94	9.68	0	0	0
EGF	160.45	189.64	190.06	163.06	145.83	178.17	462.73	202.7	386.26	177.42	306.31	223.49	248.34	377.73	336.83	204.77	116.33	123.57
VEGF	51.73	55.54	73.12	59.96	45.58	56.55	50.2	34.08	54.02	71.12	48.28	126.79	112.72	1156.51	305.2	170.64	138.4	122.84
FGFbasic	2216.6	1812.16	2001.93	2296.68	1024.85	1493.14	1537.07	2576.57	2355.17	2414.93	1991.42	4358.25	3882.39	2607.75	803.85	2492.05	3042.01	2600.78
IGF1	1596.83	894.91	1240.37	829.39	1505.11	1352.74	6723.27	9025.18	32346.1	14505.6	14952.3	5559.2	38255.8	15740.3	28723.3	37368.4	37509.2	13314.7

## Sheet: Figure 2
Figure 2. Mycolactone induces IL-1β secretion by LPS-stimulated human and mouse macrophages.
Figure 2A
	LPS + Mycolactone	LPS
IL-1β	1660.58	0
VEGF	29.79	92.1
IL-10	0	335.02
TNFα	219.75	407.48
CXCL1	671.67	879.32
IGF-1	364.19	1489.16
TIMP1	10.12	1607.49
CCL3	814.58	2311.95
CCL2	0	2627.16
IL-6	811.43	2908.99
CXCL2	3116.33	4119.53
Figure 2B
BMDM batch	LPS	CPPD	Mycolactone	LPS + CPPD	LPS + Mycolactone
n=1	37.9	NA	NA	NA	391.7
	5.6	NA	NA	NA	402.1
	3.2	NA	NA	NA	350.4
n=2	49.7	NA	41	174.8	106.2
	48.9	NA	35.6	127.7	105.3
	43.1	NA	33.7	124.5	115.3
n=3	1.7	NA	0	NA	95.1
	0.1	NA	0	NA	85.5
	0	NA	0	NA	34.6
n=4	6.9	0.1	15.3	145.3	153.1
	4.4	0.1	13.6	129.2	154
	4.7	0.1	14.9	94.1	213.5
n=5	6.9	0.6	0	193.2	449.8
	8.2	0.6	0	169.3	392.6
	18.9	0.6	0	155.9	375.7
n=6	24.4	1.8	0	135.2	300.6
	27.2	0.6	0	132.3	311.3
	32.7	0	0	124.9	380.3
Figure 2C
Human Donnors	LPS	CPPD	Mycolactone	Mycolactone + LPS	CPPD + LPS
HD1	353.051	NA	0	322.922	2240.74
HD2	143.437	NA	0	313.717	788.089
HD3	219.108	NA	0	498.843	1071.01
HD4	17.6469	NA	0	480.791	486.728
HD5	100.618	1.81494	2.7854	244.6	325.389
HD6	22.1511	8.50159	8.38831	168.493	225.947
HD7	111.963	0	0	132.271	451.854
HD8	159.543	14.0626	0.430502	343.313	1102.5
HD9	291.394	13.2547	NA	481.696	1823.22
HD10	282.47	0	NA	288.139	719.967
HD11	134.315	0	0	242.526	782.56
HD12	140.66	0	NA	571.493	309.783
HD13	138.301	68.5895	90.8704	265.156	702.759
HD14	75.2493	0	0	236.168	506.364
HD15	54.8379	12.8149	16.1807	298.925	781.347
Figure 2D
BMDM batch	LPS	Purified mycolactone	Synthetic mycolactone	LPS + purified mycolactone	LPS + synthetic mycolactone
n=1	10	0.7	1.6	218.4	167
	16.4	1.4	2.7	239.6	232.3
	10	9.7	1.4	294.9	199.2
n=2	25.2	0	0	171	175.5
	15.5	0.3	3.8	171	154.5
	12.5	0.3	0	156.4	178.4
n=3	14.2	0.4	0	296.1	393.3
	8.9	0	0	370.2	393.3
	11.1	0.2	0.2	351	377
Figure 2E
BMDM batch	LPS	CPPD	Mycolactone	LPS + CPPD	LPS + Mycolactone
n=1	8.7	7.3	10.9	93.1	33.6
	11.6	12.3	14.4	88.2	32.2
	14.4	0	15.9	82	54.7
n=2	0	10.9	6.6	54	38.5
	7.3	18	14.4	55.4	49.1
	7.3	0	12.3	53.3	49.8
n=3	0	5.1	0	44.8	25.1
	11.6	19.4	10.1	72.2	47.6
	10.9	0	5.8	53.3	54

## Sheet: Figure 4
Figure 4. Mycolactone induces IL-1β secretion by activating the NLRP3/1 inflammasome pathway.
Figure 2A
BMDM Batch	unstimulated	Mycolactone	CPPD	LPS	LPS + Mycolactone	LPS + Mycolactone + NAC (2.5 mM)	LPS + Mycolactone + NAC (25 mM)	LPS + CPPD	LPS + CPPD + NAC (2.5 mM)	LPS + CPPD + NAC (25 mM)
n=1	0	0	0.5	0.6	170.3	76.5	1.7	NA	NA	NA
	0	0	0.5	3.7	130.2	75	0.8	NA	NA	NA
	0	0	0	2.4	270.4	88.1	0	NA	NA	NA
n=2	0.7	0	1	25.2	302.1	119.8	0.1	NA	NA	NA
	1	0.1	1.7	15.5	235.5	89.7	0	NA	NA	NA
	17.6	0	1.4	12.5	246.3	69.1	0.3	NA	NA	NA
n=3	0	0.4	0.8	6	411.2	112.3	0	147.9	126.6	0.4
	0	0.1	6	5.5	319.6	125	0.4	147.9	106.4	0.8
	0	0.8	1.1	5.5	306.7	121.3	0.4	101.3	102	0.4
Figure 2B
BMDM Batch	unstimulated	Mycolactone	CPPD	LPS	LPS + Mycolactone	LPS + Mycolactone + KCl (5 mM)	LPS + Mycolactone + KCl (50 mM)	LPS + CPPD	LPS + CPPD + KCl (5 mM)	LPS + CPPD + KCl (50 mM)
n=1	0	15.3479	0.1	4.14094	194.002	86.731	15.5698	111.172	86.731	9.41441
	0	13.6125	0.1	5.01435	248.559	99.9568	10.1724	133.87	94.9212	8.67697
	0	14.9073	0.1	5.62802	230.233	127.368	6.92685	127.368	97.4277	7.61052
n=2	1.3	0	9.5	3.03137	519.766	214.227	13.5331	187.228	138.159	18.947
	2.6	0	4.6	6.89647	375.653	205.211	18.947	161.874	107.289	14.8795
	0	0	0	1.77973	389.513	250.44	14.8795	145.554	119.011	9.52916
n=3	3.9	0	4.6	20.3112	425.022	178.263	20.3112	163.362	102.907	34.1303
	5.3	0	4.6	28.5684	358.742	193.215	27.1846	114.61	88.3543	27.1846
	6.6	0	4.6	21.6792	337.265	181.249	24.4255	111.679	84.007	23.0507
Figure 2C
BMDM Batch	unstimulated	Mycolactone	CPPD	LPS	LPS + Mycolactone	LPS + Mycolactone + MCC950 (0.1 µM)	LPS + Mycolactone + MCC950 (1 µM)	LPS + CPPD	LPS + CPPD + MCC950 (0.1 µM)	LPS + CPPD + MCC950 (1 µM)
n=1	0	15.3479	0.1	4.14094	194.002	113.818	32.4593	145.274	78.0216	3.06982
	0	13.6125	0.1	5.01435	248.559	147.206	39.5921	129.215	68.1475	4.14094
	0	14.9073	0.1	5.62802	230.233	107.677	38.9792	94.0907	56.6453	3.59154
n=2	1.3	0	9.5	3.03137	519.766	265.594	144.074	193.215	86.9042	12.1922
	2.6	0	4.6	6.89647	375.653	211.22	121.95	169.316	66.7141	13.5331
	0	0	0	1.77973	389.513	248.927	113.144	155.931	46.7739	12.1922
n=3	3.9	0	4.6	20.3112	425.022	238.344	133.73	135.206	92.7104	21.6792
	5.3	0	4.6	28.5684	358.742	215.731	127.834	132.255	66.7141	21.6792
	6.6	0	4.6	21.6792	337.265	188.724	139.637	124.891	85.4551	18.947
Figure 2D	BMDM WT					BMDM NLRP3-KO
BMDM Batch	LPS	Mycolactone	CPPD	LPS + Mycolactone	LPS + CPPD	LPS	Mycolactone	CPPD	LPS + Mycolactone	LPS + CPPD
n=1	0.6	0	0.3	721.4	367.1	1.5	0	0	84.6	4.2
	0.6	0	1	667.8	404.6	1.5	0	0	77.8	7.2
	1	0	0.6	694.9	487.3	0	0	0	94.3	6.3
n=2	3	0	0.9	296.1	375.2	0.7	0	0	47.8	0.4
	1.5	0	0.7	370.2	376.4	0.2	0	0	56.8	1.5
	1.5	3	0.2	351	355.3	0.4	0	0	51.6	0.9
n=3	6.9	0	0.6	449.8	193.2	0	0	0	70.9	0
	8.2	0	0.6	392.6	169.3	0	0	0	59.7	1.2
	18.9	0	0.6	375.7	155.9	0	0	0	69.9	0.2
n=4	24.4	0	1.8	300.6	135.2	0	0	0	50.2	0.4
	27.2	0	0.6	311.3	132.3	0	0	0	54.4	0.4
	32.7	0	0	380.3	124.9	3	0	0	62.1	0
Figure 2E
BMDM Batch	unstimulated	Mycolactone	CPPD	LPS	LPS + Mycolactone	LPS + Mycolactone + 15d-PGJ2 (1 µM)	LPS + Mycolactone + 15d-PGJ2 (10 µM)	LPS + CPPD	LPS + CPPD + 15d-PGJ2 (1 µM)	LPS + CPPD + 15d-PGJ2 (10 µM)
n=1	0	0.3	0.8	17.9	390.3	169.6	8.1	258.8	199.1	28.7
	0	0.4	0.3	14.2	387	194.5	10.1	201.7	170.1	12.9
	0.1	0.6	0.1	13.3	402.5	214.3	6.5	153.8	137	10.9
n=2	0	0	0	72.9	188.8	50	4	107.9	90.3	4.3
	0	0	0	71	133.5	68.4	2.9	99.9	76	2
	0	0	0	62.8	140.2	63.5	4	66.1	36.7	2.2

## Sheet: Figure 5
Figure 5. Mycobacterial extracellular vesicles containing mycolactone induce IL-1β in vitro and an inflammation in vivo which is prevented by corticosteroids.
Figure 5A
Human Donnors	No stim	MEVs NPM	MEVs NPM + myco	MEVs PM	Mu NPM	Mu NPM + myco	Mu PM
HD1	0	NA	NA	1039.36	NA	NA	NA
HD2	3.71	NA	NA	174.844	NA	NA	NA
HD3	0	NA	NA	148.82	NA	NA	NA
HD4	0	NA	NA	305.65	NA	NA	NA
HD5	0	147.394	731.485	1002.91	NA	NA	116.13
HD6	14.06	4.68439	64.4133	474.206	NA	NA	344.272
HD7	13.25	108.865	290.584	121.062	NA	NA	NA
HD8	0	247.465	1242.05	800.282	NA	NA	NA
HD9	0	315.456	1091.97	290.706	118.814	190.24	609.402
HD10	0	9.78809	164.624	229.606	47.5628	99.5497	97.7988
HD11	68.58	12.026	153.644	128.778	41.6933	109.886	524.063
HD12	40.56	87.9364	1079.93	897.069	95.8152	219.31	139.058
HD13	0	69.6249	478.441	170.872	77.705	NA	361.07
HD14	43.54	102.899	612.606	341.996	42.4229	174.118	769.072
Figure 5B	WT			TLR2-KO
BMDM batch	unstimulated	LPS + CPPD	MEVs + Mycolactone	unstimulated	LPS + CPPD	MEVs + Mycolactone
n=1	4.9237	193.2	357.779	0	107.774	0.523715
	3.47312	169.3	317.589	0	93.2122	0.765378
	6.43047	155.9	315.098	0	76.4088	0.765378
n=2	5.22096	135.2	116.1	0	105.187	0.294393
	4.33597	132.3	106.4	0	87.2884	0.294393
	6.12518	124.9	157.9	0	104.326	1.01614
Figure 5D
Mouse	control	MEVs NPM	Mycolactone	MEVs PM	MEVs PM + dexamethasone
1	0.17	-0.0241667	0.233	1.66583	0.285833
2	-0.03	-0.0941667	0.178	1.51083	0.645833
3	0.25	0.210833	0.443	1.93083	0.395833
4	0	0.400833	0.118	1.48583	0.390833
5	0.01	0.195833	0.263	1.49583	0.610833
6	0.38	0.160833	0.093	2.00083	0.670833
7	0.38	NA	NA	1.73083	NA
8	NA	NA	NA	1.69583	NA
9	NA	NA	NA	1.80583	NA

## Sheet: Figure S1
Supplemental Figure S1. Mycolactone does not induce cytotoxic effect, or pro-IL-1β production, at 3 ng/mL.
Figure S1A	Mycolactone (ng/ml)
BMDM batch	0	0.3	3	30
n=1	2145	957	2563	4547
	2236	1063	1829	4922
n=2	1617	1780	1834	3508
	1585	1886	1694	2266
n=3	1769	1350	2073	2349
	1041	1520	1335	2182
n=4	1256	783	2275	2215
	2115	1612	1958	2209
Figure S1B	Mycolactone (ng/ml)
Human Donnors	0	0.3	3	30
HD1	6051	5329	8154	25135
HD2	12423	12957	11373	19816
HD3	12028	12365	11385	22943
HD4	2559	2503	10643	29415
HD5	2672	2717	8218	33788
Figure S1C
Human Donnors	unstimulated	LPS	LPS + Mycolactone (3 ng/ml)	LPS + Mycolactone (30 ng/ml)
HD1	1.3	0.4	23.5	43.1
HD2	2.5	0.6	25.1	31.9
HD3	0.9	1.2	30.8	37.8
HD4	1.3	0.7	18.2	31.8
Figure S1D
BMDM batch	unstimulated	LPS + Mycolactone (0 ng/ml)	LPS + Mycolactone (3 ng/ml)	LPS + Mycolactone (30 ng/ml)
n=1	0	0.2	100.3	32.3
	0	0.3	122.3	32.7
	0	0.3	128.9	36.9
n=2	0	17.9	390.3	236.4
	0	14.2	387	227.5
	0	13.3	402.5	234.3
n=3	0.3	72.9	188.8	38
	0.4	71	133.5	45.7
	0.6	62.8	140.2	50.7
n=4	0.4	6	755.3	411.2
	0.1	5.5	729.9	319.6
	0.8	5.5	550.4	306.7
Figure S1E
BMDM batch	unstimulated	LPS + Mycolactone (0 ng/ml)	LPS + Mycolactone (3 ng/ml)	LPS + Mycolactone (30 ng/ml)
n=1	0	2962.5	2463.8	6.7
	0.5	3357.5	1749.4	9
	0	2985.6	2353.2	4.6
n=2	0.1	3013.9	2550.6	11.4
	0	2685.7	1696.7	16.6
	0	2959.9	1506.7	9
n=3	8.6	2333.4	2479.3	19.3
	2.2	1916.9	2150.7	8.6
	1.3	1813.6	1689.7	16.9

## Sheet: Figure S2
Supplemental Figure S2. Subcutaneous injection of 12 μg mycolactone induced severe footpad swelling and tissue damages (circle), prevented by dexamethasone.
Figure S2A	t=6h		t=24h
Mouse	MEVs containing mycolactone	MEVs containing mycolactone + 15d-PGJ2	MEVs containing mycolactone	MEVs containing mycolactone + 15d-PGJ2
1	1.4325	1.27083	1.6975	1.58583
2	1.4625	1.14083	1.4925	1.37083
3	1.5325	1.25583	1.7925	1.76583
4	1.4475	1.38583	1.8925	1.11583
5	1.5275	1.11	1.7625	1.44
6	1.3925	1.01	2.0775	1.145
7	1.45	1.095	1.47	1.5
8	1.355	NA	1.54	NA

## Sheet: Figure S4
Supplemental Figure S4. M. ulcerans extracellular vesicles (MEVs) were characterized by Nano Tracking Analysis (NTA).
Figure S4B	MEVs									control
	[Size Data]									[Size Data]
	Analysis Method	FTLA								Analysis Method	FTLA
	Weighting	Number								Weighting	Number
		capture 1	capture 2	capture 3	capture 4	capture 5	Average	Standard Error			capture 1	capture 2	capture 3	capture 4	capture 5	Average	Standard Error
	Mean	179	175.8	174.1	170.5	172.2	174.3	1.5		Mean	248.7	91.6	0	0	98.3	87.7	45.5
	Mode	119.4	119	117.7	111.1	112	115.8	1.8		Mode	353.5	91.6	0	0	97.5	108.5	64.8
	SD	92	88.4	87.6	81.9	80.4	86	2.2		SD	123.4	6.8	0	0	7	27.4	24
	D10	107.9	108.8	104.1	103.2	105.2	105.8	1.1		D10	84.9	83	0	0	88.5	51.3	21
	D50	144.4	146	143.5	141.4	145	144.1	0.8		D50	322.7	90.7	0	0	97	102.1	59
	D90	282.2	292.6	274.4	259.8	275.3	276.9	5.4		D90	369	98.4	0	0	106.3	114.8	67.6
	Valid Tracks	5326	5397	5901	6631	6211				Valid Tracks	14	9	0	0	2
	Graph Data									Graph Data
	Bin centre (nm)	Concentration (particles / ml)	Concentration (particles / ml)	Concentration (particles / ml)	Concentration (particles / ml)	Concentration (particles / ml)	Concentration average	Standard Error		Bin centre (nm)	Concentration (particles / ml)	Concentration (particles / ml)	Concentration (particles / ml)	Concentration (particles / ml)	Concentration (particles / ml)	Concentration average	Standard Error
	0.5	0	0	0	0	0	0	0		0.5	0	0	0	0	0	0	0
	1.5	0	0	0	0	0	0	0		1.5	0	0	0	0	0	0	0
	2.5	0	0	0	0	0	0	0		2.5	0	0	0	0	0	0	0
	3.5	0	0	0	0	0	0	0		3.5	0	0	0	0	0	0	0
	4.5	0	0	0	0	0	0	0		4.5	0	0	0	0	0	0	0
	5.5	0	0	0	0	0	0	0		5.5	0	0	0	0	0	0	0
	6.5	0	0	0	0	0	0	0		6.5	0	0	0	0	0	0	0
	7.5	0	0	0	0	0	0	0		7.5	0	0	0	0	0	0	0
	8.5	0	0	0	0	0	0	0		8.5	0	0	0	0	0	0	0
	9.5	0	0	0	0	0	0	0		9.5	0	0	0	0	0	0	0
	10.5	0	0	0	0	0	0	0		10.5	0	0	0	0	0	0	0
	11.5	0	0	0	0	0	0	0		11.5	0	0	0	0	0	0	0
	12.5	0	0	0	0	0	0	0		12.5	0	0	0	0	0	0	0
	13.5	0	0	0	0	0	0	0		13.5	0	0	0	0	0	0	0
	14.5	0	0	0	0	0	0	0		14.5	0	0	0	0	0	0	0
	15.5	0	0	0	0	0	0	0		15.5	0	0	0	0	0	0	0
	16.5	0	0	0	0	0	0	0		16.5	0	0	0	0	0	0	0
	17.5	0	0	0	0	0	0	0		17.5	0	0	0	0	0	0	0
	18.5	0	0	0	0	0	0	0		18.5	0	0	0	0	0	0	0
	19.5	0	0	0	0	0	0	0		19.5	0	0	0	0	0	0	0
	20.5	0	0	0	0	0	0	0		20.5	0	0	0	0	0	0	0
	21.5	0	0	0	0	0	0	0		21.5	0	0	0	0	0	0	0
	22.5	0	0	0	0	0	0	0		22.5	0	0	0	0	0	0	0
	23.5	0	0	0	0	0	0	0		23.5	0	0	0	0	0	0	0
	24.5	0	0	0	0	0	0	0		24.5	0	0	0	0	0	0	0
	25.5	0	0	0	0	0	0	0		25.5	0	0	0	0	0	0	0
	26.5	0	0	0	0	0	0	0		26.5	0	0	0	0	0	0	0
	27.5	0	0	0	0	0	0	0		27.5	0	0	0	0	0	0	0
	28.5	0	0	0	0	0	0	0		28.5	0	0	0	0	0	0	0
	29.5	0	0	0	0	0	0	0		29.5	0	0	0	0	0	0	0
	30.5	0	0	0	0	0	0	0		30.5	0	0	0	0	0	0	0
	31.5	0	0	0	0	0	0	0		31.5	0	0	0	0	0	0	0
	32.5	0	0	0	0	0	0	0		32.5	0	0	0	0	0	0	0
	33.5	0	0	0	0	0	0	0		33.5	0	0	0	0	0	0	0
	34.5	0	0	0	0	0	0	0		34.5	0	0	0	0	0	0	0
	35.5	0	0	0	0	0	0	0		35.5	0	1	0	0	0	0	0
	36.5	0	0	0	0	0	0	0		36.5	0	2	0	0	0	0	0
	37.5	0	0	0	0	0	0	0		37.5	1	3	0	0	0	0	0
	38.5	0	0	0	0	0	0	0		38.5	2	5	0	0	0	1	1
	39.5	0	0	0	0	0	0	0		39.5	3	8	0	0	0	2	1
	40.5	0	0	0	0	0	0	0		40.5	5	11	0	0	0	3	2
	41.5	0	0	0	0	0	0	0		41.5	7	16	0	0	0	5	3
	42.5	0	0	0	0	0	0	0		42.5	10	23	0	0	0	6	4
	43.5	0	0	0	0	0	0	0		43.5	14	31	0	0	0	9	6
	44.5	0	0	0	0	0	0	0		44.5	19	42	0	0	0	12	8
	45.5	0	0	0	0	0	0	0		45.5	26	56	0	0	0	16	11
	46.5	0	0	0	0	0	0	0		46.5	35	73	0	0	0	22	15
	47.5	0	0	0	0	0	0	0		47.5	48	94	0	0	0	28	19
	48.5	0	0	0	0	0	0	0		48.5	64	118	0	0	0	36	24
	49.5	0	0	0	0	0	0	0		49.5	85	148	0	0	0	47	30
	50.5	0	0	0	0	0	0	0		50.5	112	182	0	0	0	59	38
	51.5	0	5	0	0	0	1	1		51.5	145	221	0	0	0	73	46
	52.5	0	45	0	0	0	9	9		52.5	188	266	0	0	0	91	57
	53.5	0	309	0	0	0	62	62		53.5	241	317	0	0	0	112	69
	54.5	0	1645	0	0	0	329	329		54.5	307	373	0	0	0	136	84
	55.5	0	6999	2	0	0	1400	1400		55.5	388	435	0	0	0	165	101
	56.5	0	24281	5	0	0	4857	4856		56.5	486	503	0	0	0	198	121
	57.5	0	70098	14	0	0	14022	14019		57.5	603	577	0	0	0	236	145
	58.5	0	171803	35	0	0	34368	34359		58.5	744	657	0	0	0	280	172
	59.5	0	364411	89	0	0	72900	72878		59.5	910	742	0	0	0	331	204
	60.5	0	681425	218	2	0	136329	136274		60.5	1105	833	0	0	0	388	241
	61.5	0	1143258	523	8	0	228758	228625		61.5	1332	929	0	0	0	452	284
	62.5	0	1749701	1222	33	2	350191	349877		62.5	1593	1031	0	0	0	525	333
	63.5	0	2480765	2787	118	8	496736	496008		63.5	1890	1140	0	0	0	606	390
	64.5	0	3305214	6198	400	39	662370	660712		64.5	2227	1256	0	0	0	697	453
	65.5	0	4192297	13439	1261	162	841432	837720		65.5	2604	1384	0	0	0	798	525
	66.5	0	5121881	28404	3705	617	1030921	1022753		66.5	3023	1527	0	0	0	910	605
	67.5	0	6090473	58514	10184	2157	1232266	1214599		67.5	3485	1692	0	0	0	1035	694
	68.5	3	7113267	117488	26268	6928	1452791	1415276		68.5	3989	1888	0	0	0	1175	793
	69.5	20	8223887	229944	63803	20517	1707634	1629565		69.5	4534	2128	0	0	0	1332	900
	70.5	105	9473794	438751	146503	56203	2023071	1864213		70.5	5118	2433	0	0	1	1510	1018
	71.5	509	10932860	816411	319278	142941	2442400	2127084		71.5	5740	2828	0	0	3	1714	1146
	72.5	2267	12692045	1482041	663061	338893	3035662	2426548		72.5	6395	3354	0	0	6	1951	1287
	73.5	9231	14868665	2625881	1317361	752141	3914656	2771742		73.5	7080	4063	0	0	13	2231	1445
	74.5	34360	17614592	4543409	2513271	1569433	5255013	3175070		74.5	7789	5032	0	0	28	2570	1627
	75.5	116825	21127630	7681119	4620064	3092413	7327610	3659431		75.5	8516	6370	0	0	57	2988	1850
	76.5	362790	25666316	12695518	8208505	5779221	10542470	4272752		76.5	9257	8223	0	0	109	3518	2138
	77.5	1029685	31568256	20525699	14133339	10288172	15509030	5108165		77.5	10004	10790	0	0	200	4199	2534
	78.5	2674750	39271755	32477717	23635430	17519997	23115930	6316961		78.5	10750	14332	0	0	355	5087	3096
	79.5	6372633	49339863	50315535	38460237	28655857	34628825	8097086		79.5	11489	19170	0	0	604	6253	3901
	80.5	13965365	62484991	76348589	60983503	45189647	51794419	10668400		80.5	12214	25672	0	0	992	7776	5034
	81.5	28249899	79590950	113500171	94327271	68954329	76924524	14283708		81.5	12917	34226	0	0	1569	9743	6581
	82.5	52967510	101727974	165334861	142441007	102142296	112922729	19306124		82.5	13593	45170	0	0	2398	12232	8610
	83.5	92481114	130155244	236018749	210115840	147318819	163217953	26314438		83.5	14235	58701	0	0	3540	15295	11161
	84.5	151130994	166305413	330185647	302898113	207425432	231589120	36142498		84.5	14838	74764	0	0	5056	18932	14219
	85.5	232409683	211747070	452688496	426874662	285767134	321897409	49786082		85.5	15396	92941	0	0	6994	23066	17697
	86.5	338210587	268124455	608229814	588318655	385974370	437771576	68226066		86.5	15904	112382	0	0	9379	27533	21425
	87.5	468408914	337078756	800888140	793210145	511928668	582302925	92282346		87.5	16360	131817	0	0	12204	32076	25147
	88.5	620918218	420160994	1033586040	1046675109	667640601	757796192	122550440		88.5	16759	149665	0	0	15424	36370	28552
	89.5	792192598	518751056	1307572544	1352412730	857071102	965600006	159388195		89.5	17100	164250	0	0	18951	40060	31309
	90.5	978001392	633999108	1622010206	1712194312	1083892607	1206019525	202900933		90.5	17380	174073	0	0	22657	42822	33127
	91.5	1174248026	766803056	1973755832	2125512700	1351195061	1478302935	252902346		91.5	17598	178088	0	0	26379	44413	33807
	92.5	1377640488	917829060	2357400225	2589437718	1661152758	1780692050	308863612		92.5	17755	175898	0	0	29935	44717	33281
	93.5	1586108861	1087572812	2765588676	3098696639	2014679663	2110529330	369879805		93.5	17849	167821	0	0	33137	43761	31627
	94.5	1798957137	1276449993	3189590195	3645959048	2411110921	2464413459	434675842		94.5	17883	154813	0	0	35810	41701	29047
	95.5	2016799915	1484897373	3620033967	4222273196	2847954024	2838391695	501654464		95.5	17857	138268	0	0	37809	38787	25831
	96.5	2241360266	1713463184	4047699847	4817583734	3320752047	3228171816	568971300		96.5	17773	119766	0	0	39031	35314	22302
	97.5	2475200771	1962866710	4464244091	5421260702	3823092464	3629332947	634616232		97.5	17633	100814	0	0	39423	31574	18767
	98.5	2721439496	2234011560	4862761877	6022583925	4346778730	4037515118	696485983		98.5	17441	82664	0	0	38987	27818	15473
	99.5	2983478906	2527943255	5238126785	6611149180	4882160727	4448571771	752444302		99.5	17198	66201	0	0	37778	24235	12587
	100.5	3264755874	2845748024	5587092514	7177185511	5418598317	4858676048	800376486		100.5	16909	51935	0	0	35890	20947	10192
	101.5	3568508282	3188395458	5908182152	7711791284	5945013949	5264378225	838249917		101.5	16577	40037	0	0	33451	18013	8290
	102.5	3897547910	3556532636	6201417495	8207106918	6450479333	5662616858	864191015		102.5	16204	30434	0	0	30606	15449	6827
	103.5	4254029344	3950241969	6467952573	8656444336	6924779230	6050689490	876583343		103.5	15796	22891	0	0	27508	13239	5718
	104.5	4639208746	4368779722	6709673554	9054388845	7358902296	6426190633	874184860		104.5	15356	17099	0	0	24299	11351	4870
	105.5	5053193226	4810317099	6928815978	9396881106	7745422258	6786925933	856257134		105.5	14887	12730	0	0	21108	9745	4210
	106.5	5494690085	5271710388	7127634922	9681278189	8078749360	7130812589	822697601		106.5	14394	9479	0	0	18043	8383	3682
	107.5	5960774189	5748330136	7308148341	9906385951	8355248440	7455777411	774168442		107.5	13881	7083	0	0	15183	7229	3256
	108.5	6446700062	6233980048	7471960977	10072451695	8573233773	7759665311	712223334		108.5	13350	5328	0	0	12584	6253	2911
	109.5	6945791344	6720933084	7620166942	10181106907	8732860176	8040171691	639448347		109.5	12807	4045	0	0	10279	5426	2635
	110.5	7449442540	7200103997	7753323155	10235254192	8835934815	8294811740	559659500		110.5	12253	3106	0	0	8278	4728	2414
	111.5	7947264875	7661364453	7871482494	10238899143	8885675103	8520937214	478235488		111.5	11694	2417	0	0	6576	4137	2239
	112.5	8427398542	8093990085	7974273958	10196935141	8886436233	8715806792	402651330		112.5	11131	1908	0	0	5155	3639	2097
	113.5	8876997525	8487210817	8061016510	10114895244	8843428468	8876709713	342875774		113.5	10568	1529	0	0	3990	3218	1977
	114.5	9282871861	8830819700	8130853247	9998689291	8762440279	9001134876	309666193		114.5	10009	1244	0	0	3050	2861	1872
	115.5	9632248175	9115784479	8182892869	9854345472	8649579425	9086970084	307870886		115.5	9455	1027	0	0	2304	2557	1776
	116.5	9913586836	9334802596	8216346213	9687773914	8511040583	9132710028	330522424		116.5	8909	859	0	0	1720	2298	1683
	117.5	10117377397	9482745289	8230646964	9504566096	8352905085	9137648166	364147157		117.5	8373	728	0	0	1270	2074	1593
	118.5	10236827541	9556949051	8225547683	9309838824	8180975797	9102027779	397143765		118.5	7850	624	0	0	927	1880	1503
	119.5	10268366848	9557330847	8201184937	9108126275	8000648039	9027131389	422148831		119.5	7341	540	0	0	670	1710	1414
	120.5	10211905773	9486323841	8158110445	8903318883	7816815595	8915294907	435166768		120.5	6848	471	0	0	479	1560	1326
	121.5	10070819457	9348649743	8097288384	8698644218	7633809346	8769842230	434484087		121.5	6372	414	0	0	339	1425	1240
	122.5	9851660580	9150959341	8020062071	8496682697	7455364818	8594945901	419956834		122.5	5914	365	0	0	238	1303	1155
	123.5	9563639174	8901382696	7928095674	8299409882	7284614066	8395428298	392570636		123.5	5475	324	0	0	165	1193	1072
	124.5	9217934152	8609034210	7823298238	8108257096	7124096788	8176524097	354163241		124.5	5056	287	0	0	114	1092	993
	125.5	8826916930	8283515890	7707737989	7924182781	6975785429	7943627804	307283629		125.5	4658	255	0	0	78	998	916
	126.5	8403370096	7934455834	7583554615	7747748214	6841119250	7702049602	255263941		126.5	4281	227	0	0	53	912	843
	127.5	7959774629	7571109929	7452876217	7579192447	6721042886	7456799222	202778707		127.5	3924	202	0	0	35	832	774
	128.5	7507720758	7202044543	7317746127	7418502750	6616045611	7212411958	157565271		128.5	3588	179	0	0	23	758	708
	129.5	7057474677	6834908054	7180063024	7265477976	6526198518	6972824450	133089299		129.5	3273	158	0	0	15	689	647
	130.5	6617710371	6476290412	7041536055	7119783331	6451187749	6741301584	141961424		130.5	2978	140	0	0	10	626	589
	131.5	6195396362	6131663118	6903655178	6980995872	6390342958	6520410698	177861133		131.5	2704	123	0	0	7	567	535
	132.5	5795813359	5805387426	6767675706	6848640707	6342661186	6312035677	225795112		132.5	2448	108	0	0	4	512	484
	133.5	5422671331	5500775988	6634615260	6722218371	6306827191	6117421628	276773612		133.5	2212	94	0	0	3	462	438
	134.5	5078292663	5220192479	6505260869	6601224223	6281232111	5937240469	326634429		134.5	1993	82	0	0	2	415	395
	135.5	4763830650	4965174468	6380183771	6485160944	6263992946	5771668556	373357430		135.5	1792	71	0	0	1	373	355
	136.5	4479497852	4736566496	6259759608	6373545369	6252975756	5620469016	415871380		136.5	1608	61	0	0	0	334	319
	137.5	4224785289	4534652657	6144191890	6265910922	6245825640	5483073279	453568854		137.5	1439	53	0	0	0	298	285
	138.5	3998659909	4359280473	6033536951	6161806950	6240006370	5358658131	486088214		138.5	1285	45	0	0	0	266	255
	139.5	3799733436	4209970246	5927728983	6060796120	6232851994	5246216156	513204071		139.5	1145	39	0	0	0	237	227
	140.5	3626400109	4086006261	5826604042	5962450976	6221631770	5144618631	534769052		140.5	1018	33	0	0	0	210	202
	141.5	3476944059	3986507938	5729922295	5866350529	6203628431	5052670650	550684382		141.5	903	28	0	0	0	186	179
	142.5	3349619044	3910480413	5637387989	5772077642	6176228147	4969158647	560889217		142.5	799	23	0	0	0	164	159
	143.5	3242704345	3856845037	5548666888	5679217704	6137018719	4892890539	565363278		143.5	706	20	0	0	0	145	140
	144.5	3154540986	3824451012	5463401075	5587358962	6083890793	4822728566	564139120		144.5	622	16	0	0	0	128	124
	145.5	3083552379	3812069932	5381221179	5496094639	6015135429	4757614712	557321075		145.5	547	14	0	0	0	112	109
	146.5	3028253089	3818375527	5301756159	5405026846	5929530523	4696588429	545108241		146.5	480	11	0	0	0	98	96
	147.5	2987248963	3841911429	5224640855	5313772116	5826408462	4638796365	527819237		147.5	421	9	0	0	0	86	84
	148.5	2959231321	3881050440	5149521587	5221968283	5705698339	4583493994	505916763		148.5	368	8	0	0	0	75	73
	149.5	2942967397	3933949557	5076060062	5129282323	5567937769	4530039422	480030432		149.5	322	6	0	0	0	66	64
	150.5	2937288799	3998505890	5003935903	5035418711	5414251947	4477880250	450976576		150.5	280	5	0	0	0	57	56
	151.5	2941079334	4072319437	4932848068	4940127809	5246300564	4426535042	419773348		151.5	244	4	0	0	0	50	49
	152.5	2953263246	4152669391	4862515452	4843213781	5066196238	4375571622	387647544		152.5	212	4	0	0	0	43	42
	153.5	2972794635	4236510841	4792676900	4744541558	4876400775	4324584942	356024468		153.5	184	3	0	0	0	37	37
	154.5	2998648564	4320498327	4723090861	4644042419	4679607501	4273177535	326482116		154.5	159	2	0	0	0	32	32
	155.5	3029814219	4401041328	4653534856	4541717823	4478618815	4220945408	300637008		155.5	138	2	0	0	0	28	27
	156.5	3065290259	4474394369	4583804918	4437641216	4276227937	4167471740	279924837		156.5	119	2	0	0	0	24	24
	157.5	3104082376	4536781015	4513715096	4331957666	4075112757	4112329782	265278473		157.5	103	1	0	0	0	21	20
	158.5	3145202970	4584546851	4443097120	4224881260	3877747746	4055095189	256811978		158.5	89	0	0	0	0	18	18
	159.5	3187672724	4614332095	4371800254	4116690351	3686337690	3995366623	253713253		159.5	76	0	0	0	0	15	15
	160.5	3230523811	4623250502	4299691372	4007720842	3502774604	3932792226	254465911		160.5	66	0	0	0	0	13	13
	161.5	3272804428	4609058365	4226655225	3898357786	3328617081	3867098577	257284891		161.5	56	0	0	0	0	11	11
	162.5	3313584339	4570296480	4152594908	3789025678	3165089653	3798118212	260527725		162.5	48	0	0	0	0	10	10
	163.5	3351961123	4506389313	4077432453	3680177860	3013098601	3725811870	262939653		163.5	42	0	0	0	0	8	8
	164.5	3387066872	4417689339	4001109525	3572285479	2873260092	3650282262	263734969		164.5	36	0	0	0	0	7	7
	165.5	3418075135	4305460168	3923588151	3465826469	2745936467	3571777278	262576126		165.5	31	0	0	0	0	6	6
	166.5	3444207966	4171798872	3844851429	3361274948	2631276819	3490682007	259503320		166.5	26	0	0	0	0	5	5
	167.5	3464743002	4019504758	3764904160	3259091434	2529258580	3407500387	254842835		167.5	23	0	0	0	0	5	5
	168.5	3479020527	3851907583	3683773333	3159714159	2439727555	3322828631	249105938		168.5	19	0	0	0	0	4	4
	169.5	3486450532	3672672041	3601508436	3063551720	2362434520	3237323450	242883785		169.5	17	0	0	0	0	3	3
	170.5	3486519753	3485596737	3518181523	2970977201	2297067230	3151668489	236744367		170.5	14	0	0	0	0	3	3
	171.5	3478798683	3294424805	3433887002	2882323827	2243277170	3066542297	231141711		171.5	12	0	0	0	0	2	2
	172.5	3462948465	3102680217	3348741128	2797882125	2200700865	2982590560	226351517		172.5	11	0	0	0	0	2	2
	173.5	3438727541	2913539404	3262881156	2717898503	2168975847	2900404490	222446607		173.5	9	0	0	0	0	2	2
	174.5	3405997817	2729742886	3176464157	2642575109	2147751591	2820506312	219317432		174.5	8	0	0	0	0	2	2
	175.5	3364730064	2553546995	3089665493	2572070787	2136695821	2743341832	216730091		175.5	7	0	0	0	0	1	1
	176.5	3315008140	2386711987	3002676951	2506502922	2135496641	2669279328	214404302		176.5	6	0	0	0	0	1	1
	177.5	3257031650	2230520287	2915704569	2445949959	2143860962	2598613486	212091943		177.5	5	0	0	0	0	1	1
	178.5	3191116562	2085817281	2828966178	2390454377	2161509629	2531572805	209642545		178.5	4	0	0	0	0	0	0
	179.5	3117693382	1953066860	2742688709	2340025926	2188169680	2468328911	207049915		179.5	4	0	0	0	0	0	0
	180.5	3037302551	1832414593	2657105307	2294644928	2223564118	2409006299	204479170		180.5	3	0	0	0	0	0	0
	181.5	2950586817	1723752568	2572452332	2254265503	2267399580	2353691360	202273973		181.5	3	0	0	0	0	0	0
	182.5	2858280543	1626781398	2488966297	2218818567	2319352325	2302439826	200940773		182.5	3	0	0	0	0	0	0
	183.5	2761196048	1541066324	2406880828	2188214526	2379052986	2255282142	201103526		183.5	2	0	0	0	0	0	0
	184.5	2660207320	1466085648	2326423711	2162345577	2446070630	2212226577	203423840		184.5	2	0	0	0	0	0	0
	185.5	2556231604	1401270762	2247814108	2141087582	2519896720	2173260155	208492809		185.5	2	0	0	0	0	0	0
	186.5	2450209552	1346037830	2171260004	2124301500	2599929716	2138347720	216720006		186.5	2	0	0	0	0	0	0
	187.5	2343084723	1299811696	2096955940	2111834375	2685461095	2107429566	228257478		187.5	1	0	0	0	0	0	0
	188.5	2235783323	1262042868	2025081095	2103519923	2775663713	2080418185	242985464		188.5	1	0	0	0	0	0	0
	189.5	2129195039	1232218575	1955797751	2099178749	2869583421	2057194707	260556049		189.5	1	0	0	0	0	0	0
	190.5	2024155770	1209868880	1889250149	2098618275	2966134907	2037605596	280466356		190.5	1	0	0	0	0	0	0
	191.5	1921432952	1194568772	1825563777	2101632436	3064102649	2021460117	302130862		191.5	0	0	0	0	0	0	0
	192.5	1821713970	1185937042	1764845056	2108001249	3162147765	2008529016	324936165		192.5	0	0	0	0	0	0	0
	193.5	1725597982	1183632622	1707181423	2117490336	3258821324	1998544737	348275710		193.5	0	0	0	0	0	0	0
	194.5	1633591249	1187348948	1652641779	2129850503	3352584428	1991203382	371569221		194.5	0	0	0	0	0	0	0
	195.5	1546105884	1196806829	1601277253	2144817476	3441834993	1986168487	394272917		195.5	0	0	0	0	0	0	0
	196.5	1463461730	1211746187	1553122245	2162111883	3524940802	1983076570	415885189		196.5	0	0	0	0	0	0	0
	197.5	1385890978	1231917036	1508195686	2181439581	3600277919	1981544240	435950655		197.5	0	0	0	0	0	0	0
	198.5	1313544997	1257070011	1466502462	2202492385	3666273172	1981176605	454064033		198.5	0	0	0	0	0	0	0
	199.5	1246502835	1286946769	1428034941	2224949283	3721449003	1981576566	469874380		199.5	0	0	0	0	0	0	0
	200.5	1184780832	1321270598	1392774550	2248478155	3764468662	1982354559	483089686		200.5	0	0	0	0	0	0	0
	201.5	1128342799	1359737592	1360693342	2272738026	3794179564	1983138265	493481508		201.5	0	0	0	0	0	0	0
	202.5	1077110313	1402008770	1331755513	2297381839	3809652529	1983581793	500889211		202.5	0	0	0	0	0	0	0
	203.5	1030972716	1447703531	1305918815	2322059707	3810214755	1983373905	505223304		203.5	0	0	0	0	0	0	0
	204.5	989796513	1496394820	1283135835	2346422596	3795474618	1982244876	506467422		204.5	0	0	0	0	0	0	0
	205.5	953433936	1547606372	1263355102	2370126326	3765336816	1979971710	504678518		205.5	0	0	0	0	0	0	0
	206.5	921730541	1600812311	1246522000	2392835798	3720006882	1976381506	499984970		206.5	0	0	0	0	0	0	0
	207.5	894531730	1655439298	1232579466	2414229315	3659984724	1971352907	492582398		207.5	0	0	0	0	0	0	0
	208.5	871688203	1710871329	1221468459	2434002848	3586047482	1964815664	482727131		208.5	0	0	0	0	0	0	0
	209.5	853060325	1766457095	1213128184	2451874118	3499222594	1956748463	470727378		209.5	0	0	0	0	0	0	0
	210.5	838521468	1821519691	1207496085	2467586339	3400752542	1947175225	456932295		210.5	0	0	0	0	0	0	0
	211.5	827960375	1875368324	1204507581	2480911509	3292053176	1936160193	441719244		211.5	0	0	0	0	0	0	0
	212.5	821282599	1927311487	1204095579	2491653128	3174667779	1923802114	425479658		212.5	0	0	0	0	0	0	0
	213.5	818411075	1976671011	1206189748	2499648254	3050219207	1910227859	408604021		213.5	0	0	0	0	0	0	0
	214.5	819285874	2022796314	1210715586	2504768847	2920362358	1895585796	391466616		214.5	0	0	0	0	0	0	0
	215.5	823863144	2065078147	1217593292	2506922365	2786739087	1880039207	374410807		215.5	1	0	0	0	0	0	0
	216.5	832113289	2102961190	1226736471	2506051608	2650937325	1863759977	357735781		216.5	1	0	0	0	0	0	0
	217.5	844018351	2135954911	1238050703	2502133854	2514455818	1846922727	341685819		217.5	1	0	0	0	0	0	0
	218.5	859568617	2163642243	1251432015	2495179327	2378675410	1829699523	326443174		218.5	1	0	0	0	0	0	0
	219.5	878758426	2185685759	1266765300	2485229091	2244837385	1812255192	312125539		219.5	1	0	0	0	0	0	0
	220.5	901581185	2201831212	1283922737	2472352456	2114028912	1794743300	298788742		220.5	2	0	0	0	0	0	0
	221.5	928023595	2211908455	1302762268	2456643998	1987175298	1777302723	286434712		221.5	2	0	0	0	0	0	0
	222.5	958059140	2215829903	1323126209	2438220322	1865038433	1760054801	275024055		222.5	2	0	0	0	0	0	0
	223.5	991640916	2213586830	1344840045	2417216659	1748220584	1743101007	264491880		223.5	2	0	0	0	0	0	0
	224.5	1028693922	2205243883	1367711507	2393783414	1637172600	1726521065	254765063		224.5	3	0	0	0	0	0	0
	225.5	1069107029	2190932244	1391529992	2368082762	1532205470	1710371500	245778955		225.5	3	0	0	0	0	0	0
	226.5	1112724875	2170841888	1416066400	2340285372	1433504267	1694684561	237491738		226.5	3	0	0	0	0	0	0
	227.5	1159340032	2145213388	1441073473	2310567327	1341143512	1679467546	229894937		227.5	4	0	0	0	0	0	0
	228.5	1208685858	2114329647	1466286671	2279107300	1255103155	1664702526	223018998		228.5	4	0	0	0	0	0	0
	229.5	1260430509	2078507910	1491425659	2246084023	1175284454	1650346511	216933129		229.5	5	0	0	0	0	1	1
	230.5	1314172607	2038092309	1516196420	2211674066	1101525220	1636332124	211738915		230.5	6	0	0	0	0	1	1
	231.5	1369439106	1993447116	1540294000	2176049948	1033614009	1622568836	207557659		231.5	7	0	0	0	0	1	1
	232.5	1425685842	1944950831	1563405889	2139378566	971302976	1608944821	204512196		232.5	8	0	0	0	0	2	2
	233.5	1482301183	1892991115	1585215981	2101819937	914319242	1595329492	202705162		233.5	9	0	0	0	0	2	2
	234.5	1538613091	1837960562	1605409044	2063526235	862374695	1581576726	202197109		234.5	10	0	0	0	0	2	2
	235.5	1593899717	1780253211	1623675616	2024641091	815174253	1567528777	202988741		235.5	12	0	0	0	0	2	2
	236.5	1647403460	1720261708	1639717193	1985299131	772422642	1553020827	205011209		236.5	13	0	0	0	0	3	3
	237.5	1698348176	1658374977	1653251578	1945625727	733829820	1537886056	208126517		237.5	15	0	0	0	0	3	3
	238.5	1745958978	1594976257	1664018204	1905736909	699115166	1521961103	212137430		238.5	17	0	0	0	0	3	3
	239.5	1789483837	1530441384	1671783299	1865739440	668010592	1505091711	216803962		239.5	20	0	0	0	0	4	4
	240.5	1828216012	1465137182	1676344675	1825730989	640262731	1487138318	221862609		240.5	23	0	0	0	0	5	5
	241.5	1861516183	1399419876	1677536002	1785800404	615634336	1467981360	227044916		241.5	26	0	0	0	0	5	5
	242.5	1888833119	1333633462	1675230401	1746028044	593905037	1447526013	232093192		242.5	30	0	0	0	0	6	6
	243.5	1909721741	1268107976	1669343206	1706486162	574871572	1425706132	236772484		243.5	35	0	0	0	0	7	7
	244.5	1923857552	1203157678	1659833819	1667239309	558347604	1402487192	240878800		244.5	40	0	0	0	0	8	8
	245.5	1931046640	1139079147	1646706553	1628344758	544163208	1377868061	244244056		245.5	45	0	0	0	0	9	9
	246.5	1931230694	1076149358	1630010448	1589852929	532164116	1351881509	246738364		246.5	52	0	0	0	0	10	10
	247.5	1924486828	1014623782	1609838061	1551807810	522210774	1324593451	248270223		247.5	59	0	0	0	0	12	12
	248.5	1911022299	954734607	1586323265	1514247368	514177270	1296100962	248785122		248.5	67	0	0	0	0	13	13
	249.5	1891164537	896689154	1559638153	1477203951	507950170	1266529193	248262947		249.5	76	0	0	0	0	15	15
	250.5	1865347179	840668571	1529989137	1440704667	503427285	1236027368	246714532		250.5	86	0	0	0	0	17	17
	251.5	1834092980	786826878	1497612411	1404771757	500516414	1204764088	244177636		251.5	97	0	0	0	0	19	19
	252.5	1797994614	735290428	1462768901	1369422949	499134061	1172922191	240712609		252.5	109	0	0	0	0	22	22
	253.5	1757694428	686157820	1425738896	1334671802	499204140	1140693417	236397958		253.5	123	0	0	0	0	25	25
	254.5	1713864161	639500276	1386816521	1300528035	500656705	1108273139	231326023		254.5	138	0	0	0	0	28	28
	255.5	1667185540	595362494	1346304216	1266997858	503426670	1075855356	225598916		255.5	155	0	0	0	0	31	31
	256.5	1618332542	553763939	1304507382	1234084280	507452577	1043628144	219324855		256.5	173	0	0	0	0	35	35
	257.5	1567955865	514700525	1261729326	1201787431	512675375	1011769704	212614970		257.5	193	0	0	0	0	39	39
	258.5	1516670022	478146643	1218266630	1170104861	519037252	980445082	205580643		258.5	215	0	0	0	0	43	43
	259.5	1465043235	444057447	1174405018	1139031857	526480510	949803614	198331367		259.5	239	0	0	0	0	48	48
	260.5	1413590139	412371322	1130415812	1108561741	534946510	919977105	190973117		260.5	266	0	0	0	0	53	53
	261.5	1362767162	383012463	1086552992	1078686176	544374685	891078696	183607155		261.5	294	0	0	0	0	59	59
	262.5	1312970357	355893475	1043050896	1049395467	554701647	863202368	176329183		262.5	325	0	0	0	0	65	65
	263.5	1264535328	330917933	1000122540	1020678855	565860402	836423012	169228753		263.5	358	0	0	0	0	72	72
	264.5	1217738912	307982827	957958538	992524815	577779690	810796957	162388792		264.5	393	0	0	0	0	79	79
	265.5	1172802232	286980854	916726579	964921336	590383458	786362892	155885139		265.5	431	0	0	0	0	86	86
	266.5	1129894739	267802509	876571407	937856200	603590501	763143071	149785972		266.5	472	0	0	0	0	94	94
	267.5	1089138915	250337953	837615245	911317244	617314269	741144725	144151045		267.5	516	0	0	0	0	103	103
	268.5	1050615335	234478640	799958586	885292610	631462856	720361605	139030695		268.5	562	0	0	0	0	112	112
	269.5	1014367836	220118701	763681300	859770976	645939186	700775600	134464649		269.5	611	0	0	0	0	122	122
	270.5	980408586	207156090	728843970	834741768	660641399	682358362	130480722		270.5	664	0	0	0	0	133	133
	271.5	948722905	195493498	695489404	810195344	675463421	665072914	127093625		271.5	719	0	0	0	0	144	144
	272.5	919273727	185039065	663644262	786123161	690295737	648875190	124304085		272.5	777	0	0	0	0	155	155
	273.5	892005635	175706898	633320740	762517900	705026329	633715501	122098551		273.5	838	0	0	0	0	168	168
	274.5	866848422	167417429	604518276	739373574	719541779	619539896	120449651		274.5	902	0	0	0	0	180	180
	275.5	843720186	160097628	577225219	716685595	733728492	606291424	119317485		275.5	969	0	0	0	0	194	194
	276.5	822529946	153681105	551420452	694450812	747474032	593911270	118651652		276.5	1039	0	0	0	0	208	208
	277.5	803179832	148108116	527074929	672667517	760668513	582339781	118393815		277.5	1112	0	0	0	0	222	222
	278.5	785566855	143325499	504153109	651335414	773206021	571517379	118480512		278.5	1189	0	0	0	0	238	238
	279.5	769584328	139286554	482614284	630455560	784986021	561385350	118845918		279.5	1268	0	0	0	0	254	254
	280.5	755122974	135950891	462413782	610030277	795914714	551886527	119424313		280.5	1350	0	0	0	0	270	270
	281.5	742071759	133284251	443504046	590063031	805906291	542965875	120152121		281.5	1436	0	0	0	0	287	287
	282.5	730318525	131258316	425835595	570558294	814884070	534570960	120969439		282.5	1524	0	0	0	0	305	305
	283.5	719750448	129850521	409357861	551521384	822781463	526652335	121821075		283.5	1616	0	0	0	0	323	323
	284.5	710254369	129043860	394019912	532958282	829542760	519163836	122657155		284.5	1710	0	0	0	0	342	342
	285.5	701717060	128826708	379771071	514875448	835123707	512062799	123433384		285.5	1808	0	0	0	0	362	362
	286.5	694025432	129192647	366561434	497279622	839491866	505310200	124111029		286.5	1909	0	0	0	0	382	382
	287.5	687066746	130140307	354342295	480177627	842626746	498870744	124656722		287.5	2012	0	0	0	0	402	402
	288.5	680728845	131673201	343066497	463576171	844519724	492712888	125042132		288.5	2120	0	0	0	0	424	424
	289.5	674900429	133799581	332688702	447481662	845173747	486808824	125243569		289.5	2230	0	0	0	0	446	446
	290.5	669471412	136532275	323165607	431900029	844602839	481134432	125241551		290.5	2344	0	0	0	0	469	469
	291.5	664333344	139888521	314456093	416836558	842831440	475669191	125020374		291.5	2461	0	0	0	0	492	492
	292.5	659379941	143889783	306521337	402295755	839893591	470396081	124567704		292.5	2582	0	0	0	0	516	516
	293.5	654507703	148561532	299324879	388281217	835831996	465301465	123874211		293.5	2707	0	0	0	0	541	541
	294.5	649616624	153932992	292832654	374795536	830696994	460374960	122933266		294.5	2835	0	0	0	0	567	567
	295.5	644610987	160036821	287012998	361840224	824545474	455609301	121740704		295.5	2968	0	0	0	0	594	594
	296.5	639400225	166908733	281836627	349415661	817439749	451000199	120294681		296.5	3105	0	0	0	0	621	621
	297.5	633899821	174587030	277276603	337521067	809446425	446546189	118595619		297.5	3247	0	0	0	0	649	649
	298.5	628032236	183112036	273308277	326154502	800635299	442248470	116646264		298.5	3393	0	0	0	0	679	679
	299.5	621727823	192525421	269909231	315312882	791078284	438110728	114451853		299.5	3545	0	0	0	0	709	709
	300.5	614925689	202869396	267059194	304992022	780848411	434138942	112020417		300.5	3701	0	0	0	0	740	740
	301.5	607574491	214185773	264739970	295186689	770018886	430341162	109363213		301.5	3864	0	0	0	0	773	773
	302.5	599633109	226514882	262935345	285890679	758662252	426727253	106495306		302.5	4033	0	0	0	0	807	807
	303.5	591071183	239894341	261630999	277096898	746849633	423308611	103436305		303.5	4207	0	0	0	0	841	841
	304.5	581869473	254357683	260814410	268797463	734650082	420097822	100211274		304.5	4389	0	0	0	0	878	878
	305.5	572020030	269932851	260474757	260983803	722130024	417108293	96851803		305.5	4578	0	0	0	0	916	916
	306.5	561526151	286640575	260602822	253646765	709352801	414353823	93397241		306.5	4774	0	0	0	0	955	955
	307.5	550402126	304492662	261190886	246776727	696378309	411848142	89896052		307.5	4979	0	0	0	0	996	996
	308.5	538672758	323490234	262232624	240363708	683262729	409604411	86407183		308.5	5191	0	0	0	0	1038	1038
	309.5	526372680	343621959	263723005	234397472	670058335	407634690	83001270		309.5	5413	0	0	0	0	1083	1083
	310.5	513545480	364862334	265658173	228867636	656813377	405949400	79761325		310.5	5643	0	0	0	0	1129	1129
	311.5	500242655	387170078	268035339	223763765	643572042	404556776	76782354		311.5	5884	0	0	0	0	1177	1177
	312.5	486522437	410486711	270852662	219075462	630374457	403462346	74169157		312.5	6134	0	0	0	0	1227	1227
	313.5	472448503	434735388	274109127	214792454	617256755	402668446	72031443		313.5	6395	0	0	0	0	1279	1279
	314.5	458088638	459820075	277804410	210904663	604251179	402173793	70475690		314.5	6667	0	0	0	0	1333	1333
	315.5	443513359	485625116	281938751	207402269	591386218	401973143	69594050		315.5	6950	0	0	0	0	1390	1390
	316.5	428794563	512015290	286512800	204275769	578686774	402057039	69452026		316.5	7244	0	0	0	0	1449	1449
	317.5	414004217	538836378	291527473	201516013	566174347	402411686	70078054		317.5	7550	0	0	0	0	1510	1510
	318.5	399213145	565916301	296983783	199114248	553867234	403018942	71458317		318.5	7869	0	0	0	0	1574	1574
	319.5	384489909	593066847	302882670	197062131	541780741	403856459	73538541		319.5	8199	0	0	0	0	1640	1640
	320.5	369899832	620085963	309224820	195351750	529927392	404897951	76231905		320.5	8542	0	0	0	0	1708	1708
	321.5	355504172	646760611	316010463	193975626	518317152	406113605	79430168		321.5	8897	0	0	0	0	1779	1779
	322.5	341359446	672870115	323239173	192926703	506957632	407470614	83014840		322.5	9265	0	0	0	0	1853	1853
	323.5	327516918	698189917	330909648	192198338	495854302	408933825	86866280		323.5	9645	0	0	0	0	1929	1929
	324.5	314022249	722495661	339019477	191784275	485010690	410466470	90869995		324.5	10037	0	0	0	0	2007	2007
	325.5	300915291	745567456	347564903	191678610	474428578	412030968	94920435		325.5	10441	0	0	0	0	2088	2088
	326.5	288230030	767194208	356540571	191875754	464108179	413589748	98922947		326.5	10856	0	0	0	0	2171	2171
	327.5	275994646	787177855	365939271	192370383	454048317	415106094	102794567		327.5	11282	0	0	0	0	2256	2256
	328.5	264231685	805337386	375751668	193157384	444246588	416544942	106464164		328.5	11717	0	0	0	0	2343	2343
	329.5	252958324	821512483	385966040	194231791	434699508	417873629	109872257		329.5	12161	0	0	0	0	2432	2432
	330.5	242186709	835566682	396568001	195588720	425402658	419062554	112970684		330.5	12613	0	0	0	0	2523	2523
	331.5	231924343	847389939	407540239	197223295	416350817	420085727	115722210		331.5	13072	0	0	0	0	2614	2614
	332.5	222174518	856900515	418862253	199130574	407538074	420921187	118100092		332.5	13536	0	0	0	0	2707	2707
	333.5	212936765	864046150	430510103	201305464	398957949	421551286	120087607		333.5	14004	0	0	0	0	2801	2801
	334.5	204207320	868804476	442456182	203742642	390603488	421962822	121677515		334.5	14473	0	0	0	0	2895	2895
	335.5	195979578	871182698	454669003	206436472	382467363	422147023	122871467		335.5	14942	0	0	0	0	2988	2988
	336.5	188244543	871216574	467113025	209380919	374541949	422099402	123679307		336.5	15409	0	0	0	0	3082	3082
	337.5	180991251	868968743	479748507	212569465	366819413	421819476	124118300		337.5	15871	0	0	0	0	3174	3174
	338.5	174207170	864526511	492531410	215995036	359291777	421310381	124212251		338.5	16327	0	0	0	0	3265	3265
	339.5	167878572	857999161	505413346	219649920	351950991	420578398	123990538		339.5	16772	0	0	0	0	3354	3354
	340.5	161990862	849514922	518341593	223525701	344788987	419632413	123487049		340.5	17206	0	0	0	0	3441	3441
	341.5	156528885	839217701	531259162	227613198	337797739	418483337	122739053		341.5	17624	0	0	0	0	3525	3525
	342.5	151477191	827263690	544104943	231902409	330969313	417143509	121786005		342.5	18024	0	0	0	0	3605	3605
	343.5	146820263	813817956	556813928	236382478	324295913	415626108	120668309		343.5	18404	0	0	0	0	3681	3681
	344.5	142542723	799051119	569317514	241041657	317769922	413944587	119426075		344.5	18759	0	0	0	0	3752	3752
	345.5	138629495	783136194	581543883	245867299	311383944	412112163	118097891		345.5	19088	0	0	0	0	3818	3818
	346.5	135065945	766245670	593418479	250845854	305130839	410141357	116719650		346.5	19387	0	0	0	0	3877	3877
	347.5	131838000	748548885	604864565	255962893	299003753	408043620	115323481		347.5	19653	0	0	0	0	3931	3931
	348.5	128932232	730209734	615803864	261203137	292996154	405829024	113936828		348.5	19884	0	0	0	0	3977	3977
	349.5	126335930	711384719	626157277	266550512	287101850	403506058	112581721		349.5	20078	0	0	0	0	4016	4016
	350.5	124037147	692221374	635845683	271988222	281315018	401081489	111274280		350.5	20231	0	0	0	0	4046	4046
	351.5	122024741	672857037	644790791	277498832	275630226	398560325	110024487		351.5	20342	0	0	0	0	4068	4068
	352.5	120288385	653417964	652916052	283064379	270042444	395945845	108836232		352.5	20409	0	0	0	0	4082	4082
	353.5	118818584	634018766	660147604	288666492	264547066	393239702	107707634		353.5	20431	0	0	0	0	4086	4086
	354.5	117606666	614762124	666415246	294286521	259139917	390442095	106631605		354.5	20405	0	0	0	0	4081	4081
	355.5	116644770	595738765	671653412	299905691	253817263	387551980	105596620		355.5	20333	0	0	0	0	4067	4067
	356.5	115925833	577027650	675802132	305505258	248575815	384567338	104587629		356.5	20212	0	0	0	0	4042	4042
	357.5	115443557	558696345	678807957	311066668	243412735	381485452	103587051		357.5	20043	0	0	0	0	4009	4009
	358.5	115192382	540801530	680624837	316571729	238325628	378303221	102575796		358.5	19826	0	0	0	0	3965	3965
	359.5	115167451	523389627	681214911	322002779	233312541	375017462	101534242		359.5	19562	0	0	0	0	3912	3912
	360.5	115364567	506497495	680549211	327342851	228371958	371625216	100443146		360.5	19253	0	0	0	0	3851	3851
	361.5	115780153	490153185	678608254	332575832	223502782	368124041	99284435		361.5	18899	0	0	0	0	3780	3780
	362.5	116411205	474376718	675382494	337686620	218704326	364512273	98041880		362.5	18503	0	0	0	0	3701	3701
	363.5	117255245	459180862	670872643	342661257	213976293	360789260	96701629		363.5	18067	0	0	0	0	3613	3613
	364.5	118310265	444571905	665089827	347487056	209318755	356955561	95252613		364.5	17594	0	0	0	0	3519	3519
	365.5	119574681	430550401	658055589	352152709	204732134	353013103	93686828		365.5	17086	0	0	0	0	3417	3417
	366.5	121047271	417111879	649801725	356648376	200217171	348965284	91999504		366.5	16547	0	0	0	0	3309	3309
	367.5	122727121	404247502	640369951	360965749	195774902	344817045	90189183		367.5	15981	0	0	0	0	3196	3196
	368.5	124613567	391944696	629811421	365098100	191406628	340574882	88257713		368.5	15391	0	0	0	0	3078	3078
	369.5	126706129	380187705	618186090	369040300	187113884	336246822	86210179		369.5	14780	0	0	0	0	2956	2956
	370.5	129004454	368958117	605561938	372788825	182898405	331842348	84054779		370.5	14153	0	0	0	0	2831	2831
	371.5	131508250	358235321	592014084	376341727	178762100	327372296	81802666		371.5	13514	0	0	0	0	2703	2703
	372.5	134217218	347996927	577623784	379698591	174707009	322848706	79467755		372.5	12866	0	0	0	0	2573	2573
	373.5	137130993	338219136	562477361	382860475	170735282	318284649	77066518		373.5	12214	0	0	0	0	2443	2443
	374.5	140249069	328877064	546665078	385829820	166849139	313694034	74617753		374.5	11561	0	0	0	0	2312	2312
	375.5	143570737	319945035	530279971	388610357	163050842	309091389	72142354		375.5	10910	0	0	0	0	2182	2182
	376.5	147095017	311396834	513416682	391206987	159342665	304491637	69663056		376.5	10266	0	0	0	0	2053	2053
	377.5	150820594	303205931	496170301	393625655	155726866	299909869	67204174		377.5	9631	0	0	0	0	1926	1926
	378.5	154745747	295345679	478635256	395873214	152205665	295361112	64791302		378.5	9008	0	0	0	0	1802	1802
	379.5	158868289	287789492	460904248	397957280	148781213	290860104	62450979		379.5	8400	0	0	0	0	1680	1680
	380.5	163185509	280511005	443067279	399886083	145455578	286421091	60210276		380.5	7810	0	0	0	0	1562	1562
	381.5	167694107	273484218	425210756	401668308	142230724	282057623	58096306		381.5	7239	0	0	0	0	1448	1448
	382.5	172390142	266683630	407416714	403312950	139108495	277782386	56135611		382.5	6690	0	0	0	0	1338	1338
	383.5	177268981	260084370	389762142	404829151	136090604	273607049	54353429		383.5	6164	0	0	0	0	1233	1233
	384.5	182325253	253662310	372318436	406226059	133178621	269542136	52772826		384.5	5662	0	0	0	0	1132	1132
	385.5	187552808	247394189	355150968	407512673	130373970	265596922	51413752		385.5	5185	0	0	0	0	1037	1037
	386.5	192944681	241257729	338318784	408697708	127677920	261779364	50292063		386.5	4733	0	0	0	0	947	947
	387.5	198493065	235231745	321874408	409789459	125091587	258096052	49418645		387.5	4308	0	0	0	0	862	862
	388.5	204189285	229296259	305863766	410795675	122615934	254552184	48798752		388.5	3909	0	0	0	0	782	782
	389.5	210023791	223432618	290326215	411723440	120251777	251151568	48431688		389.5	3537	0	0	0	0	707	707
	390.5	215986141	217623596	275294659	412579067	117999783	247896649	48310912		390.5	3190	0	0	0	0	638	638
	391.5	222065009	211853510	260795753	413367994	115860486	244788551	48424571		391.5	2868	0	0	0	0	574	574
	392.5	228248189	206108319	246850177	414094695	113834293	241827135	48756401		392.5	2571	0	0	0	0	514	514
	393.5	234522610	200375719	233472966	414762602	111921490	239011077	49286849		393.5	2298	0	0	0	0	460	460
	394.5	240874360	194645234	220673891	415374032	110122261	236337955	49994271		394.5	2047	0	0	0	0	409	409
	395.5	247288715	188908289	208457873	415930129	108436695	233804340	50856060		395.5	1819	0	0	0	0	364	364
	396.5	253750175	183158271	196825420	416430815	106864798	231405896	51849598		396.5	1611	0	0	0	0	322	322
	397.5	260242510	177390571	185773080	416874748	105406511	229137484	52952984		397.5	1422	0	0	0	0	284	284
	398.5	266748800	171602611	175293890	417259297	104061720	226993264	54145535		398.5	1252	0	0	0	0	250	250
	399.5	273251498	165793837	165377831	417580524	102830269	224966792	55408066		399.5	1098	0	0	0	0	220	220
	400.5	279732483	159965697	156012264	417833179	101711973	223051119	56723009		400.5	961	0	0	0	0	192	192
	401.5	286173122	154121589	147182350	418010706	100706630	221238880	58074405		401.5	838	0	0	0	0	168	168
	402.5	292554336	148266778	138871446	418105263	99814032	219522371	59447814		402.5	729	0	0	0	0	146	146
	403.5	298856668	142408287	131061480	418107755	99033975	217893633	60830168		403.5	632	0	0	0	0	126	126
	404.5	305060350	136554762	123733290	418007874	98366268	216344509	62209614		404.5	547	0	0	0	0	109	109
	405.5	311145378	130716304	116866939	417794167	97810739	214866705	63575342		405.5	471	0	0	0	0	94	94
	406.5	317091581	124904282	110441992	417454100	97367243	213451840	64917428		406.5	405	0	0	0	0	81	81
	407.5	322878697	119131123	104437773	416974156	97035666	212091483	66226697		407.5	347	0	0	0	0	69	69
	408.5	328486439	113410083	98833576	416339935	96815926	210777192	67494594		408.5	296	0	0	0	0	59	59
	409.5	333894577	107755004	93608859	415536271	96707971	209500536	68713099		409.5	253	0	0	0	0	51	51
	410.5	339083002	102180063	88743408	414547376	96711782	208253127	69874642		410.5	215	0	0	0	0	43	43
	411.5	344031806	96699521	84217469	413356985	96827367	207026630	70972062		411.5	182	0	0	0	0	36	36
	412.5	348721347	91327470	80011859	411948524	97054752	205812790	71998566		412.5	153	0	0	0	0	31	31
	413.5	353132329	86077590	76108060	410305292	97393975	204603449	72947718		413.5	129	0	0	0	0	26	26
	414.5	357245868	80962924	72488283	408410657	97845071	203390561	73813440		414.5	108	0	0	0	0	22	22
	415.5	361043571	75995663	69135523	406248262	98408060	202166216	74590021		415.5	91	0	0	0	0	18	18
	416.5	364507605	71186965	66033596	403802242	99082930	200922667	75272140		416.5	76	0	0	0	0	15	15
	417.5	367620776	66546790	63167159	401057447	99869613	199652357	75854894		417.5	63	0	0	0	0	13	13
	418.5	370366602	62083773	60521722	397999679	100767964	198347948	76333832		418.5	52	0	0	0	0	10	10
	419.5	372729397	57805128	58083650	394615918	101777737	197002366	76704992		419.5	43	0	0	0	0	9	9
	420.5	374694344	53716579	55840156	390894559	102898551	195608838	76964936		420.5	36	0	0	0	0	7	7
	421.5	376247584	49822330	53779285	386825638	104129859	194160939	77110788		421.5	29	0	0	0	0	6	6
	422.5	377376296	46125063	51889897	382401049	105470913	192652644	77140269		422.5	24	0	0	0	0	5	5
	423.5	378068787	42625965	50161646	377614750	106920728	191078375	77051731		423.5	20	0	0	0	0	4	4
	424.5	378314579	39324788	48584946	372462952	108478038	189433061	76844183		424.5	16	0	0	0	0	3	3
	425.5	378104499	36219924	47150952	366944286	110141252	187712182	76517316		425.5	13	0	0	0	0	3	3
	426.5	377430771	33308505	45851522	361059941	111908412	185911830	76071524		426.5	11	0	0	0	0	2	2
	427.5	376287109	30586520	44679189	354813779	113777145	184028748	75507916		427.5	9	0	0	0	0	2	2
	428.5	374668806	28048939	43627132	348212410	115744613	182060380	74828327		428.5	7	0	0	0	0	1	1
	429.5	372572822	25689855	42689140	341265236	117807467	180004904	74035320		429.5	6	0	0	0	0	1	1
	430.5	369997876	23502612	41859587	333984454	119961798	177861265	73132184		430.5	5	0	0	0	0	0	0
	431.5	366944521	21479954	41133396	326385017	122203087	175629195	72122926		431.5	4	0	0	0	0	0	0
	432.5	363415224	19614157	40506017	318484560	124526164	173309225	71012260		432.5	3	0	0	0	0	0	0
	433.5	359414435	17897160	39973393	310303277	126925161	170902685	69805586		433.5	2	0	0	0	0	0	0
	434.5	354948641	16320689	39531938	301863765	129393475	168411702	68508968		434.5	2	0	0	0	0	0	0
	435.5	350026416	14876368	39178511	293190827	131923736	165839171	67129104		435.5	1	0	0	0	0	0	0
	436.5	344658455	13555822	38910388	284311236	134507775	163188735	65673295		436.5	1	0	0	0	0	0	0
	437.5	338857592	12350765	38725248	275253477	137136611	160464739	64149403		437.5	0	0	0	0	0	0	0
	438.5	332638796	11253082	38621143	266047450	139800434	157672181	62565812		438.5	0	0	0	0	0	0	0
	439.5	326019161	10254889	38596484	256724162	142488606	154816660	60931376		439.5	0	0	0	0	0	0	0
	440.5	319017862	9348592	38650016	247315395	145189675	151904308	59255366		440.5	0	0	0	0	0	0	0
	441.5	311656099	8526923	38780808	237853366	147891393	148941718	57547413		441.5	0	0	0	0	0	0	0
	442.5	303957010	7782977	38988226	228370387	150580756	145935871	55817437		442.5	0	0	0	0	0	0	0
	443.5	295945572	7110229	39271925	218898525	153244053	142894061	54075578		443.5	0	0	0	0	0	0	0
	444.5	287648469	6502554	39631828	209469267	155866932	139823810	52332109		444.5	0	0	0	0	0	0	0
	445.5	279093941	5954224	40068109	200113207	158434479	136732792	50597348		445.5	0	0	0	0	0	0	0
	446.5	270311612	5459917	40581182	190859750	160931317	133628756	48881552		446.5	0	0	0	0	0	0	0
	447.5	261332298	5014701	41171681	181736840	163341714	130519447	47194803		447.5	0	0	0	0	0	0	0
	448.5	252187789	4614035	41840447	172770720	165649708	127412540	45546879		448.5	0	0	0	0	0	0	0
	449.5	242910625	4253744	42588511	163985724	167839244	124315570	43947112		449.5	0	0	0	0	0	0	0
	450.5	233533849	3930012	43417074	155404103	169894326	121235873	42404233		450.5	0	0	0	0	0	0	0
	451.5	224090753	3639357	44327494	147045893	171799172	118180534	40926211		451.5	0	0	0	0	0	0	0
	452.5	214614616	3378617	45321266	138928810	173538384	115156338	39520083		452.5	0	0	0	0	0	0	0
	453.5	205138438	3144927	46400000	131068194	175097119	112169736	38191788		453.5	0	0	0	0	0	0	0
	454.5	195694674	2935698	47565404	123476984	176461261	109226804	36946015		454.5	0	0	0	0	0	0	0
	455.5	186314970	2748601	48819257	116165724	177617599	106333230	35786066		455.5	0	0	0	0	0	0	0
	456.5	177029914	2581545	50163387	109142611	178553988	103494289	34713770		456.5	0	0	0	0	0	0	0
	457.5	167868792	2432658	51599649	102413558	179259517	100714835	33729434		457.5	0	0	0	0	0	0	0
	458.5	158859361	2300271	53129889	95982296	179724659	97999295	32831858		458.5	0	0	0	0	0	0	0
	459.5	150027648	2182901	54755922	89850493	179941406	95351674	32018419		459.5	0	0	0	0	0	0	0
	460.5	141397765	2079235	56479496	84017884	179903387	92775554	31285221		460.5	0	0	0	0	0	0	0
	461.5	132991753	1988118	58302260	78482431	179605973	90274107	30627306		461.5	0	0	0	0	0	0	0
	462.5	124829450	1908538	60225725	73240479	179046350	87850108	30038914		462.5	0	0	0	0	0	0	0
	463.5	116928396	1839615	62251233	68286921	178223576	85505948	29513777		463.5	0	0	0	0	0	0	0
	464.5	109303761	1780593	64379910	63615379	177138606	83243650	29045423		464.5	0	0	0	0	0	0	0
	465.5	101968306	1730828	66612628	59218366	175794297	81064885	28627474		465.5	0	0	0	0	0	0	0
	466.5	94932376	1689783	68949961	55087459	174195379	78970992	28253919		466.5	0	0	0	0	0	0	0
	467.5	88203923	1657020	71392143	51213463	172348406	76962991	27919346		467.5	0	0	0	0	0	0	0
	468.5	81788553	1632196	73939019	47586563	170261678	75041602	27619124		468.5	0	0	0	0	0	0	0
	469.5	75689606	1615059	76590001	44196477	167945141	73207257	27349534		469.5	0	0	0	0	0	0	0
	470.5	69908252	1605444	79344023	41032587	165410261	71460114	27107844		470.5	0	0	0	0	0	0	0
	471.5	64443618	1603273	82199494	38084069	162669888	69800068	26892330		471.5	0	0	0	0	0	0	0
	472.5	59292922	1608554	85154251	35340004	159738088	68226764	26702248		472.5	0	0	0	0	0	0	0
	473.5	54451631	1621382	88205522	32789480	156629980	66739599	26537759		473.5	0	0	0	0	0	0	0
	474.5	49913623	1641943	91349878	30421680	153361549	65337735	26399821		474.5	0	0	0	0	0	0	0
	475.5	45671364	1670516	94583202	28225965	149949457	64020101	26290040		475.5	0	0	0	0	0	0	0
	476.5	41716085	1707476	97900646	26191932	146410855	62785399	26210502		476.5	0	0	0	0	0	0	0
	477.5	38037961	1753306	101296612	24309474	142763193	61632109	26163581		477.5	0	0	0	0	0	0	0
	478.5	34626289	1808602	104764715	22568823	139024030	60558492	26151744		478.5	0	0	0	0	0	0	0
	479.5	31469662	1874083	108297776	20960586	135210859	59562593	26177347		479.5	0	0	0	0	0	0	0
	480.5	28556138	1950604	111887803	19475771	131340936	58642250	26242444		480.5	0	0	0	0	0	0	0
	481.5	25873394	2039171	115525989	18105805	127431121	57795096	26348615		481.5	0	0	0	0	0	0	0
	482.5	23408879	2140956	119202714	16842546	123497741	57018567	26496816		482.5	0	0	0	0	0	0	0
	483.5	21149946	2257316	122907563	15678289	119556456	56309914	26687270		483.5	0	0	0	0	0	0	0
	484.5	19083979	2389816	126629342	14605768	115622153	55666211	26919393		484.5	0	0	0	0	0	0	0
	485.5	17198500	2540254	130356112	13618148	111708853	55084373	27191762		485.5	0	0	0	0	0	0	0
	486.5	15481268	2710688	134075235	12709021	107829635	54561169	27502118		486.5	0	0	0	0	0	0	0
	487.5	13920361	2903467	137773418	11872393	103996577	54093243	27847413		487.5	0	0	0	0	0	0	0
	488.5	12504245	3121267	141436784	11102673	100220722	53677138	28223881		488.5	0	0	0	0	0	0	0
	489.5	11221832	3367131	145050938	10394653	96512044	53309320	28627127		489.5	0	0	0	0	0	0	0
	490.5	10062523	3644511	148601055	9743497	92879450	52986207	29052235		490.5	0	0	0	0	0	0	0
	491.5	9016244	3957313	152071966	9144720	89330777	52704204	29493884		491.5	0	0	0	0	0	0	0
	492.5	8073466	4309952	155448263	8594172	85872815	52459734	29946453		492.5	0	0	0	0	0	0	0
	493.5	7225220	4707404	158714404	8088017	82511334	52249276	30404134		493.5	0	0	0	0	0	0	0
	494.5	6463102	5155266	161854832	7622716	79251124	52069408	30861031		494.5	0	0	0	0	0	0	0
	495.5	5779273	5659817	164854088	7195008	76096039	51916845	31311248		495.5	0	0	0	0	0	0	0
	496.5	5166445	6228081	167696945	6801894	73049054	51788484	31748970		496.5	0	0	0	0	0	0	0
	497.5	4617875	6867894	170368530	6440616	70112321	51681447	32168531		497.5	0	0	0	0	0	0	0
	498.5	4127342	7587966	172854454	6108645	67287230	51593127	32564480		498.5	0	0	0	0	0	0	0
	499.5	3689128	8397943	175140939	5803662	64574472	51521229	32931629		499.5	0	0	0	0	0	0	0
	500.5	3297993	9308468	177214950	5523540	61974107	51463812	33265104		500.5	0	0	0	0	0	0	0
	501.5	2949152	10331225	179064311	5266336	59485629	51419331	33560390		501.5	0	0	0	0	0	0	0
	502.5	2638246	11478982	180677828	5030273	57108023	51386670	33813374		502.5	0	0	0	0	0	0	0
	503.5	2361316	12765608	182045395	4813729	54839836	51365177	34020387		503.5	0	0	0	0	0	0	0
	504.5	2114774	14206079	183158098	4615223	52679232	51354681	34178253		504.5	0	0	0	0	0	0	0
	505.5	1895380	15816450	184008305	4433407	50624049	51355518	34284335		505.5	0	0	0	0	0	0	0
	506.5	1700209	17613800	184589745	4267051	48671855	51368532	34336597		506.5	0	0	0	0	0	0	0
	507.5	1526631	19616132	184897577	4115042	46819996	51395075	34333667		507.5	0	0	0	0	0	0	0
	508.5	1372283	21842232	184928442	3976363	45065642	51436992	34274916		508.5	0	0	0	0	0	0	0
	509.5	1235048	24311473	184680497	3850097	43405833	51496590	34160544		509.5	0	0	0	0	0	0	0
	510.5	1113031	27043555	184153446	3735412	41837511	51576591	33991684		510.5	0	0	0	0	0	0	0
	511.5	1004539	30058185	183348540	3631555	40357565	51680077	33770520		511.5	0	0	0	0	0	0	0
	512.5	908061	33374677	182268570	3537851	38962850	51810402	33500415		512.5	0	0	0	0	0	0	0
	513.5	822253	37011484	180917847	3453692	37650224	51971100	33186055		513.5	0	0	0	0	0	0	0
	514.5	745918	40985646	179302156	3378531	36416569	52165764	32833587		514.5	0	0	0	0	0	0	0
	515.5	677991	45312165	177428706	3311885	35258812	52397912	32450766		515.5	0	0	0	0	0	0	0
	516.5	617529	50003311	175306060	3253322	34173940	52670832	32047064		516.5	0	0	0	0	0	0	0
	517.5	563694	55067862	172944055	3202463	33159022	52987419	31633745		517.5	0	0	0	0	0	0	0
	518.5	515744	60510299	170353707	3158979	32211216	53349989	31223855		518.5	0	0	0	0	0	0	0
	519.5	473021	66329965	167547110	3122583	31327780	53760092	30832098		519.5	0	0	0	0	0	0	0
	520.5	434945	72520229	164537323	3093032	30506084	54218323	30474546		520.5	0	0	0	0	0	0	0
	521.5	401002	79067663	161338249	3070126	29743615	54724131	30168148		521.5	0	0	0	0	0	0	0
	522.5	370738	85951280	157964513	3053702	29037978	55275642	29929996		522.5	0	0	0	0	0	0	0
	523.5	343751	93141871	154431331	3043634	28386905	55869498	29776365		523.5	0	0	0	0	0	0	0
	524.5	319689	100601468	150754377	3039835	27788256	56500725	29721548		524.5	0	0	0	0	0	0	0
	525.5	298240	108282998	146949657	3042251	27240018	57162633	29776618		525.5	0	0	0	0	0	0	0
	526.5	279129	116130143	143033370	3050866	26740308	57846763	29948243		526.5	0	0	0	0	0	0	0
	527.5	233595	124077467	139021788	3065697	26287369	58537183	30240490		527.5	0	0	0	0	0	0	0
	528.5	218723	132050830	134931128	3086796	25879574	59233410	30643250		528.5	0	0	0	0	0	0	0
	529.5	205463	139968108	130777431	3114253	25515420	59916135	31148731		529.5	0	0	0	0	0	0	0
	530.5	193649	147740260	126576458	3148192	25193528	60570417	31740801		530.5	0	0	0	0	0	0	0
	531.5	183139	155272699	122343577	3188775	24912640	61180166	32398565		531.5	0	0	0	0	0	0	0
	532.5	173805	162467000	118093672	3236203	24671616	61728459	33097447		532.5	0	0	0	0	0	0	0
	533.5	165538	169222875	113841057	3290718	24469432	62197924	33810404		533.5	0	0	0	0	0	0	0
	534.5	158240	175440397	109599399	3352604	24305175	62571163	34509141		534.5	0	0	0	0	0	0	0
	535.5	151827	181022391	105381650	3422190	24178042	62831220	35165252		535.5	0	0	0	0	0	0	0
	536.5	146228	185876930	101199992	3499854	24087336	62962068	35751246		536.5	0	0	0	0	0	0	0
	537.5	141380	189919841	97065793	3586026	24032460	62949100	36241418		537.5	0	0	0	0	0	0	0
	538.5	137229	193077127	92989570	3681191	24012917	62779607	36612588		538.5	0	0	0	0	0	0	0
	539.5	133731	195287212	88980965	3785895	24028304	62443221	36844700		539.5	0	0	0	0	0	0	0
	540.5	130849	196502906	85048728	3900751	24078309	61932309	36921282		540.5	0	0	0	0	0	0	0
	541.5	128553	196693008	81200715	4026442	24162708	61242285	36829793		541.5	0	0	0	0	0	0	0
	542.5	126821	195843473	77443886	4163730	24281357	60371853	36561835		542.5	0	0	0	0	0	0	0
	543.5	125635	193958068	73784318	4313464	24434195	59323136	36113250		543.5	0	0	0	0	0	0	0
	544.5	124986	191058510	70227222	4476590	24621234	58101708	35484106		544.5	0	0	0	0	0	0	0
	545.5	124870	187184033	66776968	4654155	24842554	56716516	34678552		545.5	0	0	0	0	0	0	0
	546.5	125290	182390433	63437116	4847327	25098303	55179694	33704586		546.5	0	0	0	0	0	0	0
	547.5	126254	176748595	60210448	3188325	25388689	53132462	32714552		547.5	0	0	0	0	0	0	0
	548.5	127778	170342578	57099011	3262822	25713976	51309233	31452802		548.5	0	0	0	0	0	0	0
	549.5	129885	163267332	54104158	3342211	26074475	49383612	30067292		549.5	0	0	0	0	0	0	0
	550.5	132605	155626136	51226595	3426659	26470542	47376507	28577474		550.5	0	0	0	0	0	0	0
	551.5	135977	147527866	48466423	3516346	26902571	45309837	27004343		551.5	0	0	0	0	0	0	0
	552.5	140047	139084195	45823194	3611466	27370985	43205977	25369893		552.5	0	0	0	0	0	0	0
	553.5	144874	130406839	43295953	3712224	27876227	41087224	23696592		553.5	0	0	0	0	0	0	0
	554.5	150528	121604942	40883292	3818841	28418758	38975272	22006906		554.5	0	0	0	0	0	0	0
	555.5	157089	112782697	38583396	3931551	28999041	36890755	20322896		555.5	0	0	0	0	0	0	0
	556.5	164656	104037264	36394091	4050600	29617537	34852830	18665900		556.5	0	0	0	0	0	0	0
	557.5	173342	95457055	34312888	4176251	30274690	32878845	17056317		557.5	0	0	0	0	0	0	0
	558.5	183283	87120406	32337031	4308783	30970919	30984084	15513508		558.5	0	0	0	0	0	0	0
	559.5	194634	79094665	30463538	4448489	31706604	29181586	14055789		559.5	0	0	0	0	0	0	0
	560.5	207579	71435681	28689237	4595678	32482076	27482050	12700516		560.5	0	0	0	0	0	0	0
	561.5	222335	64187678	27010809	4750677	33297599	25893820	11464163		561.5	0	0	0	0	0	0	0
	562.5	239153	57383483	25424820	4913829	34153357	24422929	10362295		562.5	0	0	0	0	0	0	0
	563.5	258329	51045051	23927755	5085497	35049442	23073215	9409200		563.5	0	0	0	0	0	0	0
	564.5	280209	45184246	22516045	5266058	35985831	21846478	8616946		564.5	0	0	0	0	0	0	0
	565.5	305201	39803810	21186094	5455913	36962375	20742678	7993677		565.5	0	0	0	0	0	0	0
	566.5	333781	34898466	19934307	5655480	37978775	19760162	7541362		566.5	0	0	0	0	0	0	0
	567.5	366515	30456101	18757108	5865195	39034569	18895898	7253830		567.5	0	0	0	0	0	0	0
	568.5	236931	26458974	17650960	6085518	40129108	18112298	7137198		568.5	0	0	0	0	0	0	0
	569.5	256127	22884903	16612382	6316927	41261540	17466376	7130226		569.5	0	0	0	0	0	0	0
	570.5	277715	19708399	15637964	6559925	42430788	16922958	7226742		570.5	0	0	0	0	0	0	0
	571.5	302005	16901715	14724377	6815032	43635530	16475732	7402101		571.5	0	0	0	0	0	0	0
	572.5	329354	14435783	13868386	7082793	44874177	16118099	7634542		572.5	0	0	0	0	0	0	0
	573.5	360171	12281041	12622804	7363776	46144859	15754530	7914657		573.5	0	0	0	0	0	0	0
	574.5	394919	10408118	11874965	7658569	47445402	15556395	8213442		574.5	0	0	0	0	0	0	0
	575.5	434132	8788412	11175575	7967785	48773308	15427842	8528035		575.5	0	0	0	0	0	0	0
	576.5	478417	7394531	10521816	8292058	50125745	15362513	8851359		576.5	0	0	0	0	0	0	0
	577.5	528467	6200624	9910990	8632045	51499525	15354330	9178482		577.5	0	0	0	0	0	0	0
	578.5	585074	5182617	9340516	8988425	52891096	15397546	9506011		578.5	0	0	0	0	0	0	0
	579.5	649143	4318351	8807938	9361899	54296531	15486773	9831600		579.5	0	0	0	0	0	0	0
	580.5	721705	3587645	8310918	9753189	55711518	15616995	10153592		580.5	0	0	0	0	0	0	0
	581.5	803934	2972303	7847237	10163036	57131359	15783574	10470753		581.5	0	0	0	0	0	0	0
	582.5	897169	2456063	7414795	10592201	58550969	15982239	10782085		582.5	0	0	0	0	0	0	0
	583.5	1002933	2024515	7011603	11041462	59964881	16209079	11086696		583.5	0	0	0	0	0	0	0
	584.5	1122959	1664988	6635786	11511613	61367251	16460520	11383717		584.5	0	0	0	0	0	0	0
	585.5	1259211	1366423	6285577	12003462	62751880	16733310	11672241		585.5	0	0	0	0	0	0	0
	586.5	1413921	1119229	5959311	12517827	64112225	17024503	11951297		586.5	0	0	0	0	0	0	0
	587.5	1589613	915145	5655425	13055537	65441431	17331430	12219828		587.5	0	0	0	0	0	0	0
	588.5	1789145	747096	5372452	13617423	66732358	17651695	12476684		588.5	0	0	0	0	0	0	0
	589.5	2015738	609058	5109016	14204322	67977622	17983151	12720628		589.5	0	0	0	0	0	0	0
	590.5	2273024	495925	4863833	14817064	69169635	18323896	12950343		590.5	0	0	0	0	0	0	0
	591.5	2565084	403395	4635697	15456474	70300661	18672262	13164442		591.5	0	0	0	0	0	0	0
	592.5	2896496	327857	4423486	16123365	71362865	19026814	13361489		592.5	0	0	0	0	0	0	0
	593.5	3272382	266294	4226151	16818530	72348382	19386348	13540012		593.5	0	0	0	0	0	0	0
	594.5	3698454	216193	4042717	17542737	73249382	19749897	13698533		594.5	0	0	0	0	0	0	0
	595.5	4181067	175474	3872274	18296724	74058142	20116736	13835588		595.5	0	0	0	0	0	0	0
	596.5	4727267	142416	3713978	19081186	74767123	20486394	13949756		596.5	0	0	0	0	0	0	0
	597.5	5344836	115601	3567043	19896771	75369054	20858661	14039696		597.5	0	0	0	0	0	0	0
	598.5	6042342	93866	3430741	20744070	75857010	21233606	14104186		598.5	0	0	0	0	0	0	0
	599.5	6829174	76258	3304397	21623604	76224502	21611587	14142160		599.5	0	0	0	0	0	0	0
	600.5	7715577	61998	3187387	22535816	76465558	21993267	14152772		600.5	0	0	0	0	0	0	0
	601.5	8712675	50451	3079131	23481060	76574811	22379626	14135448		601.5	0	0	0	0	0	0	0
	602.5	9832483	41101	2979097	24459586	76547574	22771968	14089968		602.5	0	0	0	0	0	0	0
	603.5	11087901	33527	2886792	25471529	76379928	23171935	14016554		603.5	0	0	0	0	0	0	0
	604.5	12492693	27391	2801762	26516896	76068787	23581506	13915975		604.5	0	0	0	0	0	0	0
	605.5	14061442	22415	2723591	27595552	75611964	24002993	13789684		605.5	0	0	0	0	0	0	0
	606.5	15809475	18379	2651895	28707203	75008235	24439037	13639975		606.5	0	0	0	0	0	0	0
	607.5	17752762	15100	2586323	29851384	74257381	24892590	13470168		607.5	0	0	0	0	0	0	0
	608.5	19907780	12435	2526556	31027442	73360231	25366889	13284829		608.5	0	0	0	0	0	0	0
	609.5	22291336	10266	2472300	32234521	72318680	25865420	13090019		609.5	0	0	0	0	0	0	0
	610.5	24920348	8497	2423290	33471548	71135709	26391878	12893552		610.5	0	0	0	0	0	0	0
	611.5	27811586	7054	2379286	34737217	69815379	26950104	12705247		611.5	0	0	0	0	0	0	0
	612.5	30981360	5873	2340071	36029972	68362818	27544019	12537124		612.5	0	0	0	0	0	0	0
	613.5	34445163	4906	2305450	37347998	66784188	28177541	12403459		613.5	0	0	0	0	0	0	0
	614.5	38217265	4111	2275251	38689202	65086643	28854494	12320618		614.5	0	0	0	0	0	0	0
	615.5	42310263	3458	2249319	40051205	63278268	29578503	12306537		615.5	0	0	0	0	0	0	0
	616.5	46734587	2919	2227522	41431329	61368006	30352873	12379794		616.5	0	0	0	0	0	0	0
	617.5	51497971	2474	2209743	42826591	59365571	31180470	12558271		617.5	0	0	0	0	0	0	0
	618.5	56604897	2105	2195885	44233689	57281356	32063587	12857569		618.5	0	0	0	0	0	0	0
	619.5	62056019	1799	2185865	45649008	55126317	33003802	13289499		619.5	0	0	0	0	0	0	0
	620.5	67847589	1544	2179617	47068607	52911863	34001844	13860985		620.5	0	0	0	0	0	0	0
	621.5	73970892	1331	2177092	48488228	50649728	35057455	14573624		621.5	0	0	0	0	0	0	0
	622.5	80411714	1153	2178255	49903297	48351847	36169253	15423933		622.5	0	0	0	0	0	0	0
	623.5	87149858	1004	2183086	51308931	46030224	37334620	16404088		623.5	0	0	0	0	0	0	0
	624.5	94158738	878	2191577	52699953	43696799	38549589	17502874		624.5	0	0	0	0	0	0	0
	625.5	101405066	772	2203738	54070904	41363324	39808761	18706608		625.5	0	0	0	0	0	0	0
	626.5	108848662	682	2219589	55416068	39041235	41105247	19999887		626.5	0	0	0	0	0	0	0
	627.5	116442395	606	2239166	56729492	36741533	42430638	21366124		627.5	0	0	0	0	0	0	0
	628.5	124132299	541	2262517	58005021	34474680	43775012	22787907		628.5	0	0	0	0	0	0	0
	629.5	131857857	486	2289704	59236328	32250492	45126973	24247222		629.5	0	0	0	0	0	0	0
	630.5	139552485	439	2320803	60416953	30078057	46473747	25725604		630.5	0	0	0	0	0	0	0
	631.5	147144208	399	2355901	61540352	27965657	47801303	27204263		631.5	0	0	0	0	0	0	0
	632.5	154556547	364	2395100	62599937	25920710	49094532	28664205		632.5	0	0	0	0	0	0	0
	633.5	161709593	335	2438515	63589137	23949721	50337460	30086381		633.5	0	0	0	0	0	0	0
	634.5	168521275	310	2486275	64501447	22058252	51513512	31451864		634.5	0	0	0	0	0	0	0
	635.5	174908788	288	2538521	65330489	20250907	52605799	32742060		635.5	0	0	0	0	0	0	0
	636.5	180790146	270	2595408	66070076	18531332	53597446	33938950		636.5	0	0	0	0	0	0	0
	637.5	186085853	254	2657105	66714275	16902222	54471942	35025364		637.5	0	0	0	0	0	0	0
	638.5	190720605	241	2723795	67257470	15365355	55213493	35985261		638.5	0	0	0	0	0	0	0
	639.5	194625019	229	2795673	67694431	13921625	55807396	36804031		639.5	0	0	0	0	0	0	0
	640.5	197737304	220	2872950	68020377	12571091	56240388	37468782		640.5	0	0	0	0	0	0	0
	641.5	200004831	213	2955849	68231038	11313039	56500994	37968617		641.5	0	0	0	0	0	0	0
	642.5	201385553	207	3044608	68322720	10146042	56579826	38294884		642.5	0	0	0	0	0	0	0
	643.5	201849216	202	3139478	68292359	9068036	56469858	38441393		643.5	0	0	0	0	0	0	0
	644.5	201378308	199	3240725	68137575	8076394	56166640	38404573		644.5	0	0	0	0	0	0	0
	645.5	199968729	197	3348627	67856718	7168004	55668455	38183593		645.5	0	0	0	0	0	0	0
	646.5	197630121	196	3463477	67448911	6339346	54976410	37780402		646.5	0	0	0	0	0	0	0
	647.5	194385866	197	3585579	66914078	5586574	54094459	37199713		647.5	0	0	0	0	0	0	0
	648.5	190272724	199	3715251	66252972	4905591	53029347	36448920		648.5	0	0	0	0	0	0	0
	649.5	185340134	202	3852823	65467190	4292119	51790494	35537943		649.5	0	0	0	0	0	0	0
	650.5	179649178	207	3998636	64559174	3741772	50389793	34479014		650.5	0	0	0	0	0	0	0
	651.5	173271259	212	4153044	63532211	3250113	48841368	33286398		651.5	0	0	0	0	0	0	0
	652.5	166286514	220	4316408	62390414	2812720	47161255	31976078		652.5	0	0	0	0	0	0	0
	653.5	158782033	229	4489099	61138698	2425227	45367057	30565388		653.5	0	0	0	0	0	0	0
	654.5	150849926	240	4671497	59782740	2083379	43477556	29072625		654.5	0	0	0	0	0	0	0
	655.5	142585317	253	4863986	58328935	1783059	41512310	27516645		655.5	0	0	0	0	0	0	0
	656.5	134084308	268	5066956	56784340	1520327	39491240	25916460		656.5	0	0	0	0	0	0	0
	657.5	125442007	286	5280800	55156606	1291443	37434228	24290837		657.5	0	0	0	0	0	0	0
	658.5	116750648	307	5505913	53453907	1092881	35360731	22657931		658.5	0	0	0	0	0	0	0
	659.5	108097885	331	5742685	51684860	921348	33289422	21034943		659.5	0	0	0	0	0	0	0
	660.5	99565285	359	5991508	49858434	773786	31237874	19437827		660.5	0	0	0	0	0	0	0
	661.5	91227069	391	6252762	47983866	647379	29222293	17881042		661.5	0	0	0	0	0	0	0
	662.5	83149117	429	6526822	46070567	539549	27257297	16377366		662.5	0	0	0	0	0	0	0
	663.5	75388264	473	6814047	44128023	447953	25355752	14937761		663.5	0	0	0	0	0	0	0
	664.5	67991867	524	7114782	42165702	370475	23528670	13571305		664.5	0	0	0	0	0	0	0
	665.5	60997660	584	7429354	40192965	305214	21785155	12285179		665.5	0	0	0	0	0	0	0
	666.5	54433858	653	7758063	38218971	250476	20132404	11084711		666.5	0	0	0	0	0	0	0
	667.5	48319502	735	8101184	36252593	204757	18575754	9973472		667.5	0	0	0	0	0	0	0
	668.5	42664997	830	8458959	34302341	166731	17118772	8953415		668.5	0	0	0	0	0	0	0
	669.5	37472818	942	8831594	32376286	135239	15763376	8025058		669.5	0	0	0	0	0	0	0
	670.5	32738341	1073	9219253	30481995	109266	14509986	7187695		670.5	0	0	0	0	0	0	0
	671.5	28450758	1228	9622057	28626478	87936	13357692	6439616		671.5	0	0	0	0	0	0	0
	672.5	24594041	1411	10040073	26816140	70493	12304432	5778343		672.5	0	0	0	0	0	0	0
	673.5	21147924	1628	10473314	25056743	56289	11347180	5200847		673.5	0	0	0	0	0	0	0
	674.5	18088857	1885	10921732	23353378	44770	10482124	4703714		674.5	0	0	0	0	0	0	0
	675.5	15390922	2191	11385213	21710452	35468	9704849	4283270		675.5	0	0	0	0	0	0	0
	676.5	13026678	2556	11863572	20131679	27989	9010495	3935600		676.5	0	0	0	0	0	0	0
	677.5	10967926	2990	12356550	18620081	22000	8393909	3656495		677.5	0	0	0	0	0	0	0
	678.5	9186375	3509	12863808	17178000	17224	7849784	3441334		678.5	0	0	0	0	0	0	0
	679.5	7654213	4131	13384922	15807121	13432	7372764	3284967		679.5	0	0	0	0	0	0	0
	680.5	6344572	4877	13919379	14508491	10434	6957551	3181679		680.5	0	0	0	0	0	0	0
	681.5	5231894	5773	14466577	13282561	8073	6598975	3125290		681.5	0	0	0	0	0	0	0
	682.5	4292206	6850	15025816	12129219	6222	6292063	3109389		682.5	0	0	0	0	0	0	0
	683.5	3503308	8146	15596301	11047838	4776	6032074	3127643		683.5	0	0	0	0	0	0	0
	684.5	2844880	9709	16177137	10037319	3652	5814539	3174088		684.5	0	0	0	0	0	0	0
	685.5	2298529	11593	16767327	9096142	2782	5635275	3243338		685.5	0	0	0	0	0	0	0
	686.5	1847778	13869	17365773	8222416	2110	5490389	3330697		686.5	0	0	0	0	0	0	0
	687.5	1478009	16618	17971278	7413935	1595	5376287	3432169		687.5	0	0	0	0	0	0	0
	688.5	1176378	19942	18582541	6668220	1200	5289656	3544418		688.5	0	0	0	0	0	0	0
	689.5	931697	23960	19198167	5982578	900	5227460	3664681		689.5	0	0	0	0	0	0	0
	690.5	734305	28820	19816663	5354145	672	5186921	3790688		690.5	0	0	0	0	0	0	0
	691.5	575929	34698	20436445	4779932	500	5165501	3920567		691.5	0	0	0	0	0	0	0
	692.5	449541	41807	21055843	4256869	371	5160886	4052774		692.5	0	0	0	0	0	0	0
	693.5	349218	50402	21673106	3781842	274	5170969	4186023		693.5	0	0	0	0	0	0	0
	694.5	270004	60791	22286409	3351733	201	5193828	4319233		694.5	0	0	0	0	0	0	0
	695.5	207782	73342	22893860	2963446	147	5227715	4451485		695.5	0	0	0	0	0	0	0
	696.5	159159	88491	23493511	2613940	108	5271042	4581984		696.5	0	0	0	0	0	0	0
	697.5	121356	106763	24083366	2300249	78	5322362	4710032		697.5	0	0	0	0	0	0	0
	698.5	92112	128778	24661392	2019507	57	5380369	4835007		698.5	0	0	0	0	0	0	0
	699.5	69602	155272	25225529	1768960	41	5443881	4956341		699.5	0	0	0	0	0	0	0
	700.5	52360	187112	25773704	1545980	29	5511837	5073509		700.5	0	0	0	0	0	0	0
	701.5	39217	225322	26303843	1348078	21	5583296	5186019		701.5	0	0	0	0	0	0	0
	702.5	29246	271099	26813884	1172909	15	5657430	5293401		702.5	0	0	0	0	0	0	0
	703.5	21717	325841	27301790	1018273	11	5733526	5395204		703.5	0	0	0	0	0	0	0
	704.5	16058	391177	27765563	882120	8	5810985	5490993		704.5	0	0	0	0	0	0	0
	705.5	11825	468989	28203260	762552	5	5889326	5580343		705.5	0	0	0	0	0	0	0
	706.5	8672	561449	28613003	657815	4	5968188	5662842		706.5	0	0	0	0	0	0	0
	707.5	6334	671044	28992995	566298	3	6047335	5738090		707.5	0	0	0	0	0	0	0
	708.5	4608	800613	29341535	486528	2	6126657	5805703		708.5	0	0	0	0	0	0	0
	709.5	3339	953373	29657027	417166	1	6206181	5865317		709.5	0	0	0	0	0	0	0
	710.5	2410	1132949	29937996	356997	0	6286071	5916592		710.5	0	0	0	0	0	0	0
	711.5	1733	1343399	30183098	304923	0	6366631	5959225		711.5	0	0	0	0	0	0	0
	712.5	1242	1589236	30391129	259958	0	6448313	5992955		712.5	0	0	0	0	0	0	0
	713.5	887	1875434	30561040	221218	0	6531716	6017586		713.5	0	0	0	0	0	0	0
	714.5	631	2207440	30691941	187914	0	6617585	6032997		714.5	0	0	0	0	0	0	0
	715.5	447	2591156	30783107	159345	0	6706811	6039175		715.5	0	0	0	0	0	0	0
	716.5	316	3032921	30833991	134889	0	6800423	6036236		716.5	0	0	0	0	0	0	0
	717.5	222	3539469	30844222	113997	0	6899582	6024474		717.5	0	0	0	0	0	0	0
	718.5	156	4117863	30813611	96185	0	7005563	6004395		718.5	0	0	0	0	0	0	0
	719.5	109	4775417	30742154	81028	0	7119742	5976778		719.5	0	0	0	0	0	0	0
	720.5	76	5519579	30630029	68155	0	7243568	5942738		720.5	0	0	0	0	0	0	0
	721.5	53	6357801	30477599	57242	0	7378539	5903790		721.5	0	0	0	0	0	0	0
	722.5	37	7297368	30285404	48007	0	7526163	5861928		722.5	0	0	0	0	0	0	0
	723.5	25	8345208	30054163	40207	0	7687921	5819692		723.5	0	0	0	0	0	0	0
	724.5	17	9507668	29784763	33628	0	7865215	5780229		724.5	0	0	0	0	0	0	0
	725.5	12	10790271	29478256	28090	0	8059326	5747324		725.5	0	0	0	0	0	0	0
	726.5	8	12197445	29135849	23434	0	8271347	5725382		726.5	0	0	0	0	0	0	0
	727.5	6	13732240	28758894	19527	0	8502133	5719342		727.5	0	0	0	0	0	0	0
	728.5	4	15396035	28348882	16252	0	8752235	5734497		728.5	0	0	0	0	0	0	0
	729.5	3	17188242	27907425	13512	0	9021836	5776212		729.5	0	0	0	0	0	0	0
	730.5	2	19106027	27436250	11222	0	9310700	5849541		730.5	0	0	0	0	0	0	0
	731.5	1	21144043	26937182	9311	0	9618107	5958785		731.5	0	0	0	0	0	0	0
	732.5	0	23294206	26412134	7718	0	9942812	6107059		732.5	0	0	0	0	0	0	0
	733.5	0	25545514	25863094	6392	0	10283000	6295921		733.5	0	0	0	0	0	0	0
	734.5	0	27883929	25292105	5289	0	10636265	6525157		734.5	0	0	0	0	0	0	0
	735.5	0	30292333	24701258	4373	0	10999593	6792725		735.5	0	0	0	0	0	0	0
	736.5	0	32750568	24092677	3613	0	11369372	7094871		736.5	0	0	0	0	0	0	0
	737.5	0	35235573	23468502	2983	0	11741411	7426346		737.5	0	0	0	0	0	0	0
	738.5	0	37721616	22830877	2461	0	12110991	7780709		738.5	0	0	0	0	0	0	0
	739.5	0	40180641	22181940	2030	0	12472922	8150624		739.5	0	0	0	0	0	0	0
	740.5	0	42582706	21523806	1673	0	12821637	8528157		740.5	0	0	0	0	0	0	0
	741.5	0	44896523	20858559	1378	0	13151292	8905040		741.5	0	0	0	0	0	0	0
	742.5	0	47090087	20188239	1135	0	13455892	9272907		742.5	0	0	0	0	0	0	0
	743.5	0	49131374	19514831	934	0	13729428	9623499		743.5	0	0	0	0	0	0	0
	744.5	0	50989087	18840259	769	0	13966023	9948853		744.5	0	0	0	0	0	0	0
	745.5	0	52633442	18166374	632	0	14160089	10241474		745.5	0	0	0	0	0	0	0
	746.5	0	54036943	17494946	520	0	14306482	10494492		746.5	0	0	0	0	0	0	0
	747.5	0	55175146	16827660	428	0	14400647	10701808		747.5	0	0	0	0	0	0	0
	748.5	0	56027352	16166112	352	0	14438763	10858218		748.5	0	0	0	0	0	0	0
	749.5	0	56577235	15511796	289	0	14417864	10959529		749.5	0	0	0	0	0	0	0
	750.5	0	56813353	14866111	238	0	14335940	11002642		750.5	0	0	0	0	0	0	0
	751.5	0	56729527	14230349	195	0	14192014	10985617		751.5	0	0	0	0	0	0	0
	752.5	0	56325080	13605699	161	0	13986188	10907709		752.5	0	0	0	0	0	0	0
	753.5	0	55604908	12993245	132	0	13719657	10769367		753.5	0	0	0	0	0	0	0
	754.5	0	54579397	12393962	109	0	13394694	10572208		754.5	0	0	0	0	0	0	0
	755.5	0	53264164	11808722	89	0	13014595	10318960		755.5	0	0	0	0	0	0	0
	756.5	0	51679655	11238290	74	0	12583604	10013367		756.5	0	0	0	0	0	0	0
	757.5	0	49850597	10683332	61	0	12106798	9660080		757.5	0	0	0	0	0	0	0
	758.5	0	47805337	10144411	50	0	11589960	9264512		758.5	0	0	0	0	0	0	0
	759.5	0	45575080	9621996	41	0	11039423	8832685		759.5	0	0	0	0	0	0	0
	760.5	0	43193074	9116461	34	0	10461914	8371061		760.5	0	0	0	0	0	0	0
	761.5	0	40693756	8628092	28	0	9864375	7886369		761.5	0	0	0	0	0	0	0
	762.5	0	38111894	8157089	23	0	9253801	7385426		762.5	0	0	0	0	0	0	0
	763.5	0	35481770	7703574	19	0	8637073	6874976		763.5	0	0	0	0	0	0	0
	764.5	0	32836407	7267591	16	0	8020803	6361529		764.5	0	0	0	0	0	0	0
	765.5	0	30206883	6849115	13	0	7411202	5851225		765.5	0	0	0	0	0	0	0
	766.5	0	27621751	6448057	11	0	6813964	5349711		766.5	0	0	0	0	0	0	0
	767.5	0	25106563	6064266	9	0	6234168	4862050		767.5	0	0	0	0	0	0	0
	768.5	0	22683525	5697536	7	0	5676214	4392649		768.5	0	0	0	0	0	0	0
	769.5	0	20371274	5347613	6	0	5143779	3945209		769.5	0	0	0	0	0	0	0
	770.5	0	18184777	5014198	5	0	4639796	3522710		770.5	0	0	0	0	0	0	0
	771.5	0	16135350	4696950	4	0	4166461	3127410		771.5	0	0	0	0	0	0	0
	772.5	0	14230773	4395495	3	0	3725254	2760867		772.5	0	0	0	0	0	0	0
	773.5	0	12475503	4109429	3	0	3316987	2423980		773.5	0	0	0	0	0	0	0
	774.5	0	10870948	3838321	2	0	2941854	2117046		774.5	0	0	0	0	0	0	0
	775.5	0	9415808	3581719	2	0	2599506	1839823		775.5	0	0	0	0	0	0	0
	776.5	0	8106439	3339153	2	0	2289119	1591602		776.5	0	0	0	0	0	0	0
	777.5	0	6937246	3110140	1	0	2009477	1371283		777.5	0	0	0	0	0	0	0
	778.5	0	5901079	2894185	1	0	1759053	1177449		778.5	0	0	0	0	0	0	0
	779.5	0	4989607	2690789	0	0	1536079	1008435		779.5	0	0	0	0	0	0	0
	780.5	0	4193685	2499447	0	0	1338626	862398		780.5	0	0	0	0	0	0	0
	781.5	0	3503678	2319652	0	0	1164666	737371		781.5	0	0	0	0	0	0	0
	782.5	0	2909755	2150900	0	0	1012131	631308		782.5	0	0	0	0	0	0	0
	783.5	0	2402140	1992690	0	0	878966	542134		783.5	0	0	0	0	0	0	0
	784.5	0	1971313	1844527	0	0	763168	467773		784.5	0	0	0	0	0	0	0
	785.5	0	1608182	1705925	0	0	662821	406188		785.5	0	0	0	0	0	0	0
	786.5	0	1304200	1576403	0	0	576121	355416		786.5	0	0	0	0	0	0	0
	787.5	0	1051453	1455496	0	0	501390	313613		787.5	0	0	0	0	0	0	0
	788.5	0	842715	1342747	0	0	437092	279096		788.5	0	0	0	0	0	0	0
	789.5	0	671468	1237712	0	0	381836	250380		789.5	0	0	0	0	0	0	0
	790.5	0	531903	1139963	0	0	334373	226209		790.5	0	0	0	0	0	0	0
	791.5	0	418902	1049084	0	0	293597	205555		791.5	0	0	0	0	0	0	0
	792.5	0	328001	964676	0	0	258535	187614		792.5	0	0	0	0	0	0	0
	793.5	0	255347	886353	0	0	228340	171774		793.5	0	0	0	0	0	0	0
	794.5	0	197647	813745	0	0	202278	157585		794.5	0	0	0	0	0	0	0
	795.5	0	152113	746499	0	0	179722	144724		795.5	0	0	0	0	0	0	0
	796.5	0	116405	684277	0	0	160136	132960		796.5	0	0	0	0	0	0	0
	797.5	0	88576	626755	0	0	143066	122133		797.5	0	0	0	0	0	0	0
	798.5	0	67021	573628	0	0	128130	112128		798.5	0	0	0	0	0	0	0
	799.5	0	50429	524603	0	0	115006	102864		799.5	0	0	0	0	0	0	0
	800.5	0	37733	479403	0	0	103427	94278		800.5	0	0	0	0	0	0	0
	801.5	0	28078	437767	0	0	93169	86321		801.5	0	0	0	0	0	0	0
	802.5	0	20778	399447	0	0	84045	78953		802.5	0	0	0	0	0	0	0
	803.5	0	15293	364208	0	0	75900	72138		803.5	0	0	0	0	0	0	0
	804.5	0	11194	331830	0	0	68605	65842		804.5	0	0	0	0	0	0	0
	805.5	0	8150	302107	0	0	62051	60035		805.5	0	0	0	0	0	0	0
	806.5	0	5902	274843	0	0	56149	54685		806.5	0	0	0	0	0	0	0
	807.5	0	4252	249855	0	0	50821	49765		807.5	0	0	0	0	0	0	0
	808.5	0	3047	226972	0	0	46004	45246		808.5	0	0	0	0	0	0	0
	809.5	0	2172	206034	0	0	41641	41100		809.5	0	0	0	0	0	0	0
	810.5	0	1540	186891	0	0	37686	37302		810.5	0	0	0	0	0	0	0
	811.5	0	1086	169403	0	0	34098	33827		811.5	0	0	0	0	0	0	0
	812.5	0	763	153439	0	0	30840	30650		812.5	0	0	0	0	0	0	0
	813.5	0	533	138878	0	0	27882	27749		813.5	0	0	0	0	0	0	0
	814.5	0	370	125608	0	0	25196	25103		814.5	0	0	0	0	0	0	0
	815.5	0	256	113524	0	0	22756	22692		815.5	0	0	0	0	0	0	0
	816.5	0	176	102527	0	0	20541	20497		816.5	0	0	0	0	0	0	0
	817.5	0	121	92528	0	0	18530	18500		817.5	0	0	0	0	0	0	0
	818.5	0	82	83444	0	0	16705	16685		818.5	0	0	0	0	0	0	0
	819.5	0	56	75196	0	0	15050	15036		819.5	0	0	0	0	0	0	0
	820.5	0	38	67715	0	0	13550	13541		820.5	0	0	0	0	0	0	0
	821.5	0	25	60933	0	0	12192	12185		821.5	0	0	0	0	0	0	0
	822.5	0	17	54790	0	0	10961	10957		822.5	0	0	0	0	0	0	0
	823.5	0	11	49230	0	0	9848	9845		823.5	0	0	0	0	0	0	0
	824.5	0	7	44202	0	0	8842	8840		824.5	0	0	0	0	0	0	0
	825.5	0	5	39658	0	0	7933	7931		825.5	0	0	0	0	0	0	0
	826.5	0	3	35555	0	0	7112	7111		826.5	0	0	0	0	0	0	0
	827.5	0	2	31852	0	0	6371	6370		827.5	0	0	0	0	0	0	0
	828.5	0	1	28514	0	0	5703	5703		828.5	0	0	0	0	0	0	0
	829.5	0	0	25506	0	0	5101	5101		829.5	0	0	0	0	0	0	0
	830.5	0	0	22799	0	0	4560	4560		830.5	0	0	0	0	0	0	0
	831.5	0	0	20363	0	0	4073	4073		831.5	0	0	0	0	0	0	0
	832.5	0	0	18174	0	0	3635	3635		832.5	0	0	0	0	0	0	0
	833.5	0	0	16208	0	0	3242	3242		833.5	0	0	0	0	0	0	0
	834.5	0	0	14443	0	0	2889	2889		834.5	0	0	0	0	0	0	0
	835.5	0	0	12860	0	0	2572	2572		835.5	0	0	0	0	0	0	0
	836.5	0	0	11442	0	0	2288	2288		836.5	0	0	0	0	0	0	0
	837.5	0	0	10172	0	0	2034	2034		837.5	0	0	0	0	0	0	0
	838.5	0	0	9036	0	0	1807	1807		838.5	0	0	0	0	0	0	0
	839.5	0	0	8021	0	0	1604	1604		839.5	0	0	0	0	0	0	0
	840.5	0	0	7114	0	0	1423	1423		840.5	0	0	0	0	0	0	0
	841.5	0	0	6304	0	0	1261	1261		841.5	0	0	0	0	0	0	0
	842.5	0	0	5582	0	0	1116	1116		842.5	0	0	0	0	0	0	0
	843.5	0	0	4939	0	0	988	988		843.5	0	0	0	0	0	0	0
	844.5	0	0	4366	0	0	873	873		844.5	0	0	0	0	0	0	0
	845.5	0	0	3856	0	0	771	771		845.5	0	0	0	0	0	0	0
	846.5	0	0	3403	0	0	681	681		846.5	0	0	0	0	0	0	0
	847.5	0	0	3001	0	0	600	600		847.5	0	0	0	0	0	0	0
	848.5	0	0	2644	0	0	529	529		848.5	0	0	0	0	0	0	0
	849.5	0	0	2327	0	0	465	465		849.5	0	0	0	0	0	0	0
	850.5	0	0	2047	0	0	409	409		850.5	0	0	0	0	0	0	0
	851.5	0	0	1799	0	0	360	360		851.5	0	0	0	0	0	0	0
	852.5	0	0	1579	0	0	316	316		852.5	0	0	0	0	0	0	0
	853.5	0	0	1385	0	0	277	277		853.5	0	0	0	0	0	0	0
	854.5	0	0	1214	0	0	243	243		854.5	0	0	0	0	0	0	0
	855.5	0	0	1063	0	0	213	213		855.5	0	0	0	0	0	0	0
	856.5	0	0	930	0	0	186	186		856.5	0	0	0	0	0	0	0
	857.5	0	0	813	0	0	163	163		857.5	0	0	0	0	0	0	0
	858.5	0	0	710	0	0	142	142		858.5	0	0	0	0	0	0	0
	859.5	0	0	619	0	0	124	124		859.5	0	0	0	0	0	0	0
	860.5	0	0	540	0	0	108	108		860.5	0	0	0	0	0	0	0
	861.5	0	0	470	0	0	94	94		861.5	0	0	0	0	0	0	0
	862.5	0	0	409	0	0	82	82		862.5	0	0	0	0	0	0	0
	863.5	0	0	355	0	0	71	71		863.5	0	0	0	0	0	0	0
	864.5	0	0	308	0	0	62	62		864.5	0	0	0	0	0	0	0
	865.5	0	0	268	0	0	54	54		865.5	0	0	0	0	0	0	0
	866.5	0	0	232	0	0	46	46		866.5	0	0	0	0	0	0	0
	867.5	0	0	201	0	0	40	40		867.5	0	0	0	0	0	0	0
	868.5	0	0	174	0	0	35	35		868.5	0	0	0	0	0	0	0
	869.5	0	0	150	0	0	30	30		869.5	0	0	0	0	0	0	0
	870.5	0	0	129	0	0	26	26		870.5	0	0	0	0	0	0	0
	871.5	0	0	112	0	0	22	22		871.5	0	0	0	0	0	0	0
	872.5	0	0	96	0	0	19	19		872.5	0	0	0	0	0	0	0
	873.5	0	0	83	0	0	17	17		873.5	0	0	0	0	0	0	0
	874.5	0	0	71	0	0	14	14		874.5	0	0	0	0	0	0	0
	875.5	0	0	61	0	0	12	12		875.5	0	0	0	0	0	0	0
	876.5	0	0	52	0	0	10	10		876.5	0	0	0	0	0	0	0
	877.5	0	0	45	0	0	9	9		877.5	0	0	0	0	0	0	0
	878.5	0	0	38	0	0	8	8		878.5	0	0	0	0	0	0	0
	879.5	0	0	33	0	0	7	7		879.5	0	0	0	0	0	0	0
	880.5	0	0	28	0	0	6	6		880.5	0	0	0	0	0	0	0
	881.5	0	0	24	0	0	5	5		881.5	0	0	0	0	0	0	0
	882.5	0	0	20	0	0	4	4		882.5	0	0	0	0	0	0	0
	883.5	0	0	17	0	0	3	3		883.5	0	0	0	0	0	0	0
	884.5	0	0	15	0	0	3	3		884.5	0	0	0	0	0	0	0
	885.5	0	0	12	0	0	2	2		885.5	0	0	0	0	0	0	0
	886.5	0	0	11	0	0	2	2		886.5	0	0	0	0	0	0	0
	887.5	0	0	9	0	0	2	2		887.5	0	0	0	0	0	0	0
	888.5	0	0	8	0	0	2	2		888.5	0	0	0	0	0	0	0
	889.5	0	0	6	0	0	1	1		889.5	0	0	0	0	0	0	0
	890.5	0	0	5	0	0	1	1		890.5	0	0	0	0	0	0	0
	891.5	0	0	5	0	0	0	0		891.5	0	0	0	0	0	0	0
	892.5	0	0	4	0	0	0	0		892.5	0	0	0	0	0	0	0
	893.5	0	0	3	0	0	0	0		893.5	0	0	0	0	0	0	0
	894.5	0	0	3	0	0	0	0		894.5	0	0	0	0	0	0	0
	895.5	0	0	2	0	0	0	0		895.5	0	0	0	0	0	0	0
	896.5	0	0	2	0	0	0	0		896.5	0	0	0	0	0	0	0
	897.5	0	0	2	0	0	0	0		897.5	0	0	0	0	0	0	0
	898.5	0	0	1	0	0	0	0		898.5	0	0	0	0	0	0	0
	899.5	0	0	1	0	0	0	0		899.5	0	0	0	0	0	0	0
	900.5	0	0	0	0	0	0	0		900.5	0	0	0	0	0	0	0
	901.5	0	0	0	0	0	0	0		901.5	0	0	0	0	0	0	0
	902.5	0	0	0	0	0	0	0		902.5	0	0	0	0	0	0	0
	903.5	0	0	0	0	0	0	0		903.5	0	0	0	0	0	0	0
	904.5	0	0	0	0	0	0	0		904.5	0	0	0	0	0	0	0
	905.5	0	0	0	0	0	0	0		905.5	0	0	0	0	0	0	0
	906.5	0	0	0	0	0	0	0		906.5	0	0	0	0	0	0	0
	907.5	0	0	0	0	0	0	0		907.5	0	0	0	0	0	0	0
	908.5	0	0	0	0	0	0	0		908.5	0	0	0	0	0	0	0
	909.5	0	0	0	0	0	0	0		909.5	0	0	0	0	0	0	0
	910.5	0	0	0	0	0	0	0		910.5	0	0	0	0	0	0	0
	911.5	0	0	0	0	0	0	0		911.5	0	0	0	0	0	0	0
	912.5	0	0	0	0	0	0	0		912.5	0	0	0	0	0	0	0
	913.5	0	0	0	0	0	0	0		913.5	0	0	0	0	0	0	0
	914.5	0	0	0	0	0	0	0		914.5	0	0	0	0	0	0	0
	915.5	0	0	0	0	0	0	0		915.5	0	0	0	0	0	0	0
	916.5	0	0	0	0	0	0	0		916.5	0	0	0	0	0	0	0
	917.5	0	0	0	0	0	0	0		917.5	0	0	0	0	0	0	0
	918.5	0	0	0	0	0	0	0		918.5	0	0	0	0	0	0	0
	919.5	0	0	0	0	0	0	0		919.5	0	0	0	0	0	0	0
	920.5	0	0	0	0	0	0	0		920.5	0	0	0	0	0	0	0
	921.5	0	0	0	0	0	0	0		921.5	0	0	0	0	0	0	0
	922.5	0	0	0	0	0	0	0		922.5	0	0	0	0	0	0	0
	923.5	0	0	0	0	0	0	0		923.5	0	0	0	0	0	0	0
	924.5	0	0	0	0	0	0	0		924.5	0	0	0	0	0	0	0
	925.5	0	0	0	0	0	0	0		925.5	0	0	0	0	0	0	0
	926.5	0	0	0	0	0	0	0		926.5	0	0	0	0	0	0	0
	927.5	0	0	0	0	0	0	0		927.5	0	0	0	0	0	0	0
	928.5	0	0	0	0	0	0	0		928.5	0	0	0	0	0	0	0
	929.5	0	0	0	0	0	0	0		929.5	0	0	0	0	0	0	0
	930.5	0	0	0	0	0	0	0		930.5	0	0	0	0	0	0	0
	931.5	0	0	0	0	0	0	0		931.5	0	0	0	0	0	0	0
	932.5	0	0	0	0	0	0	0		932.5	0	0	0	0	0	0	0
	933.5	0	0	0	0	0	0	0		933.5	0	0	0	0	0	0	0
	934.5	0	0	0	0	0	0	0		934.5	0	0	0	0	0	0	0
	935.5	0	0	0	0	0	0	0		935.5	0	0	0	0	0	0	0
	936.5	0	0	0	0	0	0	0		936.5	0	0	0	0	0	0	0
	937.5	0	0	0	0	0	0	0		937.5	0	0	0	0	0	0	0
	938.5	0	0	0	0	0	0	0		938.5	0	0	0	0	0	0	0
	939.5	0	0	0	0	0	0	0		939.5	0	0	0	0	0	0	0
	940.5	0	0	0	0	0	0	0		940.5	0	0	0	0	0	0	0
	941.5	0	0	0	0	0	0	0		941.5	0	0	0	0	0	0	0
	942.5	0	0	0	0	0	0	0		942.5	0	0	0	0	0	0	0
	943.5	0	0	0	0	0	0	0		943.5	0	0	0	0	0	0	0
	944.5	0	0	0	0	0	0	0		944.5	0	0	0	0	0	0	0
	945.5	0	0	0	0	0	0	0		945.5	0	0	0	0	0	0	0
	946.5	0	0	0	0	0	0	0		946.5	0	0	0	0	0	0	0
	947.5	0	0	0	0	0	0	0		947.5	0	0	0	0	0	0	0
	948.5	0	0	0	0	0	0	0		948.5	0	0	0	0	0	0	0
	949.5	0	0	0	0	0	0	0		949.5	0	0	0	0	0	0	0
	950.5	0	0	0	0	0	0	0		950.5	0	0	0	0	0	0	0
	951.5	0	0	0	0	0	0	0		951.5	0	0	0	0	0	0	0
	952.5	0	0	0	0	0	0	0		952.5	0	0	0	0	0	0	0
	953.5	0	0	0	0	0	0	0		953.5	0	0	0	0	0	0	0
	954.5	0	0	0	0	0	0	0		954.5	0	0	0	0	0	0	0
	955.5	0	0	0	0	0	0	0		955.5	0	0	0	0	0	0	0
	956.5	0	0	0	0	0	0	0		956.5	0	0	0	0	0	0	0
	957.5	0	0	0	0	0	0	0		957.5	0	0	0	0	0	0	0
	958.5	0	0	0	0	0	0	0		958.5	0	0	0	0	0	0	0
	959.5	0	0	0	0	0	0	0		959.5	0	0	0	0	0	0	0
	960.5	0	0	0	0	0	0	0		960.5	0	0	0	0	0	0	0
	961.5	0	0	0	0	0	0	0		961.5	0	0	0	0	0	0	0
	962.5	0	0	0	0	0	0	0		962.5	0	0	0	0	0	0	0
	963.5	0	0	0	0	0	0	0		963.5	0	0	0	0	0	0	0
	964.5	0	0	0	0	0	0	0		964.5	0	0	0	0	0	0	0
	965.5	0	0	0	0	0	0	0		965.5	0	0	0	0	0	0	0
	966.5	0	0	0	0	0	0	0		966.5	0	0	0	0	0	0	0
	967.5	0	0	0	0	0	0	0		967.5	0	0	0	0	0	0	0
	968.5	0	0	0	0	0	0	0		968.5	0	0	0	0	0	0	0
	969.5	0	0	0	0	0	0	0		969.5	0	0	0	0	0	0	0
	970.5	0	0	0	0	0	0	0		970.5	0	0	0	0	0	0	0
	971.5	0	0	0	0	0	0	0		971.5	0	0	0	0	0	0	0
	972.5	0	0	0	0	0	0	0		972.5	0	0	0	0	0	0	0
	973.5	0	0	0	0	0	0	0		973.5	0	0	0	0	0	0	0
	974.5	0	0	0	0	0	0	0		974.5	0	0	0	0	0	0	0
	975.5	0	0	0	0	0	0	0		975.5	0	0	0	0	0	0	0
	976.5	0	0	0	0	0	0	0		976.5	0	0	0	0	0	0	0
	977.5	0	0	0	0	0	0	0		977.5	0	0	0	0	0	0	0
	978.5	0	0	0	0	0	0	0		978.5	0	0	0	0	0	0	0
	979.5	0	0	0	0	0	0	0		979.5	0	0	0	0	0	0	0
	980.5	0	0	0	0	0	0	0		980.5	0	0	0	0	0	0	0
	981.5	0	0	0	0	0	0	0		981.5	0	0	0	0	0	0	0
	982.5	0	0	0	0	0	0	0		982.5	0	0	0	0	0	0	0
	983.5	0	0	0	0	0	0	0		983.5	0	0	0	0	0	0	0
	984.5	0	0	0	0	0	0	0		984.5	0	0	0	0	0	0	0
	985.5	0	0	0	0	0	0	0		985.5	0	0	0	0	0	0	0
	986.5	0	2	0	0	0	0	0		986.5	0	0	0	0	0	0	0
	987.5	0	9	0	0	0	2	2		987.5	0	0	0	0	0	0	0
	988.5	0	37	0	0	0	7	7		988.5	0	0	0	0	0	0	0
	989.5	0	151	0	0	0	30	30		989.5	0	0	0	0	0	0	0
	990.5	0	625	0	0	0	125	125		990.5	0	0	0	0	0	0	0
	991.5	0	2630	0	0	0	526	526		991.5	0	0	0	0	0	0	0
	992.5	0	11243	0	0	0	2249	2249		992.5	0	0	0	0	0	0	0
	993.5	0	48799	0	0	0	9760	9760		993.5	0	0	0	0	0	0	0
	994.5	0	214917	0	0	0	42983	42983		994.5	0	0	0	0	0	0	0
	995.5	0	960075	0	0	0	192015	192015		995.5	0	0	0	0	0	0	0
	996.5	0	4348407	0	0	0	869681	869681		996.5	0	0	0	0	0	0	0
	997.5	0	19960255	0	0	0	3992051	3992051		997.5	0	0	0	0	0	0	0
	998.5	0	92818226	0	0	0	18563645	18563645		998.5	0	0	0	0	0	0	0
	999.5	0	437072350	0	0	0	87414470	87414470		999.5	0	0	0	0	0	0	0
	Percentile	Size (nm)	Size (nm)	Size (nm)	Size (nm)	Size (nm)				Percentile	Size (nm)	Size (nm)	Size (nm)	Size (nm)	Size (nm)
	0	5	5	0	1	2				0	0	0	0	0	1
	1	92.1	93.2	90.1	90.5	91.9				1	66.4	71.5	0	0	82.1
	2	95.5	97.1	93.1	93.3	94.9				2	70.6	76	0	0	83.7
	3	98	99.6	95.1	95.2	97				3	73.5	78	0	0	84.8
	4	100.1	101.5	96.8	96.8	98.6				4	75.8	79.3	0	0	85.6
	5	101.8	103.2	98.3	98.1	99.9				5	77.7	80.2	0	0	86.2
	6	103.3	104.5	99.6	99.3	101.1				6	79.4	81	0	0	86.8
	7	104.6	105.8	100.8	100.3	102.2				7	80.9	81.5	0	0	87.3
	8	105.8	106.9	102	101.3	103.3				8	82.3	82.1	0	0	87.7
	9	106.9	107.9	103	102.3	104.2				9	83.7	82.5	0	0	88.1
	10	107.9	108.8	104.1	103.2	105.2				10	84.9	83	0	0	88.5
	11	108.8	109.7	105.1	104	106.1				11	86.2	83.3	0	0	88.9
	12	109.7	110.6	106.1	104.9	106.9				12	87.3	83.6	0	0	89.2
	13	110.5	111.4	107.1	105.7	107.8				13	88.5	84	0	0	89.5
	14	111.3	112.1	108	106.5	108.6				14	89.6	84.3	0	0	89.8
	15	112.1	112.9	109	107.3	109.4				15	90.7	84.5	0	0	90.1
	16	112.8	113.6	109.9	108.1	110.2				16	91.8	84.8	0	0	90.3
	17	113.5	114.3	110.8	108.8	111.1				17	92.9	85.1	0	0	90.6
	18	114.2	115	111.7	109.6	111.9				18	94	85.3	0	0	90.9
	19	114.9	115.6	112.6	110.4	112.7				19	95.1	85.5	0	0	91.1
	20	115.5	116.3	113.4	111.2	113.5				20	96.2	85.8	0	0	91.3
	21	116.2	117	114.3	111.9	114.3				21	97.3	86	0	0	91.6
	22	116.8	117.6	115.2	112.7	115.2				22	98.4	86.2	0	0	91.8
	23	117.4	118.3	116	113.5	116				23	99.6	86.4	0	0	92
	24	118.1	118.9	116.9	114.3	116.9				24	100.7	86.6	0	0	92.2
	25	118.7	119.6	117.8	115.1	117.8				25	101.9	86.8	0	0	92.4
	26	119.3	120.3	118.6	115.9	118.7				26	103.2	87	0	0	92.6
	27	119.9	120.9	119.5	116.7	119.6				27	104.4	87.1	0	0	92.8
	28	120.6	121.6	120.4	117.6	120.5				28	105.8	87.3	0	0	93
	29	121.2	122.3	121.3	118.4	121.5				29	107.2	87.5	0	0	93.2
	30	121.9	123	122.1	119.3	122.5				30	108.7	87.7	0	0	93.4
	31	122.5	123.8	123	120.2	123.5				31	110.2	87.8	0	0	93.6
	32	123.2	124.5	123.9	121.1	124.5				32	112	88	0	0	93.8
	33	123.9	125.3	124.9	122	125.5				33	113.8	88.2	0	0	94
	34	124.6	126.1	125.8	123	126.6				34	115.9	88.3	0	0	94.2
	35	125.4	126.9	126.7	123.9	127.7				35	118.4	88.5	0	0	94.4
	36	126.1	127.8	127.7	124.9	128.8				36	121.3	88.6	0	0	94.5
	37	127	128.7	128.7	125.9	129.9				37	125	88.8	0	0	94.7
	38	127.8	129.6	129.7	127	131				38	130.5	88.9	0	0	94.9
	39	128.7	130.6	130.7	128	132.2				39	144.2	89.1	0	0	95.1
	40	129.6	131.7	131.8	129.1	133.3				40	278.6	89.2	0	0	95.2
	41	130.7	132.8	132.8	130.2	134.5				41	289.5	89.4	0	0	95.4
	42	131.7	134	133.9	131.4	135.6				42	296.5	89.5	0	0	95.6
	43	132.9	135.3	135	132.5	136.8				43	301.9	89.7	0	0	95.8
	44	134.2	136.6	136.2	133.7	138				44	306.2	89.8	0	0	95.9
	45	135.6	138.1	137.3	134.9	139.1				45	309.9	90	0	0	96.1
	46	137.1	139.6	138.5	136.2	140.3				46	313	90.1	0	0	96.3
	47	138.7	141.1	139.7	137.4	141.4				47	315.8	90.3	0	0	96.5
	48	140.5	142.8	141	138.7	142.6				48	318.3	90.4	0	0	96.6
	49	142.4	144.4	142.2	140	143.8				49	320.6	90.5	0	0	96.8
	50	144.4	146	143.5	141.4	145				50	322.7	90.7	0	0	97
	51	146.5	147.7	144.8	142.7	146.2				51	324.6	90.8	0	0	97.2
	52	148.7	149.3	146.2	144.2	147.5				52	326.4	91	0	0	97.3
	53	150.9	150.8	147.5	145.6	148.8				53	328.1	91.1	0	0	97.5
	54	153	152.3	148.9	147.1	150.1				54	329.7	91.3	0	0	97.7
	55	155.2	153.8	150.3	148.6	151.5				55	331.2	91.4	0	0	97.9
	56	157.3	155.2	151.8	150.1	153				56	332.6	91.6	0	0	98
	57	159.3	156.6	153.3	151.8	154.5				57	333.9	91.7	0	0	98.2
	58	161.2	158	154.8	153.4	156.2				58	335.2	91.8	0	0	98.4
	59	163.2	159.4	156.3	155.1	158				59	336.5	92	0	0	98.6
	60	165	160.7	157.9	156.9	160				60	337.7	92.1	0	0	98.8
	61	166.9	162.1	159.5	158.8	162.3				61	338.9	92.3	0	0	98.9
	62	168.8	163.5	161.2	160.8	164.8				62	340	92.5	0	0	99.1
	63	170.6	164.9	162.9	162.9	167.6				63	341.1	92.6	0	0	99.3
	64	172.4	166.5	164.7	165.1	170.7				64	342.2	92.8	0	0	99.5
	65	174.3	168.1	166.6	167.5	174.1				65	343.2	92.9	0	0	99.7
	66	176.3	169.8	168.5	170.1	177.4				66	344.3	93.1	0	0	99.9
	67	178.3	171.8	170.5	173	180.7				67	345.3	93.2	0	0	100.1
	68	180.4	173.9	172.7	176	183.8				68	346.3	93.4	0	0	100.3
	69	182.6	176.5	174.9	179.3	186.6				69	347.3	93.6	0	0	100.5
	70	185.1	179.7	177.3	182.8	189.1				70	348.2	93.7	0	0	100.7
	71	187.8	183.5	179.9	186.5	191.5				71	349.2	93.9	0	0	100.9
	72	190.9	188.2	182.8	190.3	193.7				72	350.2	94.1	0	0	101.1
	73	194.7	193.5	185.9	194	195.8				73	351.1	94.3	0	0	101.3
	74	199.5	198.6	189.4	197.6	197.8				74	352.1	94.4	0	0	101.6
	75	205.7	203.1	193.4	201.1	199.7				75	353	94.6	0	0	101.8
	76	213.3	207.1	198	204.5	201.7				76	354	94.8	0	0	102
	77	220.7	210.6	203.2	207.8	203.6				77	354.9	95	0	0	102.3
	78	226.9	213.8	208.9	211	205.5				78	355.9	95.2	0	0	102.5
	79	231.8	216.8	214.8	214.1	207.5				79	356.9	95.4	0	0	102.8
	80	235.9	219.7	220.5	217.3	209.5				80	357.9	95.6	0	0	103
	81	239.6	222.5	225.7	220.4	211.7				81	358.9	95.8	0	0	103.3
	82	243	225.4	230.5	223.7	214.1				82	359.9	96.1	0	0	103.6
	83	246.3	228.3	235	227	216.9				83	360.9	96.3	0	0	103.9
	84	249.7	231.4	239.2	230.6	220.1				84	361.9	96.6	0	0	104.2
	85	253.3	234.8	243.5	234.3	224.1				85	363	96.8	0	0	104.5
	86	257.2	238.6	247.9	238.3	229.6				86	364.1	97.1	0	0	104.8
	87	261.7	243.2	252.6	242.8	237.9				87	365.3	97.4	0	0	105.2
	88	267.2	249.3	258	247.7	250.8				88	366.5	97.7	0	0	105.5
	89	274	259.7	264.7	253.3	264.5				89	367.7	98	0	0	105.9
	90	282.2	292.6	274.4	259.8	275.3				90	369	98.4	0	0	106.3
	91	291.5	315	291.5	267.8	284.4				91	370.4	98.8	0	0	106.8
	92	301.7	324.9	317.5	278.3	293				92	371.9	99.3	0	0	107.3
	93	313.7	332.6	336.3	294.4	302.1				93	373.5	99.8	0	0	107.8
	94	334.1	339.8	349.1	327.1	312.6				94	375.3	100.3	0	0	108.5
	95	380.9	347.8	359.7	359.1	326.2				95	377.3	101	0	0	109.2
	96	407.1	357.7	370.7	380.4	345.5				96	379.6	101.8	0	0	110
	97	424.8	372.4	386.1	399.5	378.3				97	382.3	102.9	0	0	111
	98	443.4	397.8	464.5	418.6	441.3				98	386	104.4	0	0	112.5
	99	625.6	537.9	515.1	443.7	487.2				99	391.6	107.3	0	0	114.7
	100	999	999	999	999	999				100	999	999	0	0	733
	Weighting	Surface Area								Weighting	Surface Area
		capture 1	capture 2	capture 3	capture 4	capture 5	Average	Standard Error			capture 1	capture 2	capture 3	capture 4	capture 5	Average	Standard Error
	Mean	299.5	299.2	286.4	269.2	266.9	284.2	7		Mean	337.6	92.6	0	0	99.3	105.9	61.8
	Mode	121.3	999.4	125.8	116.1	205.4	313.6	172.2		Mode	355.9	92.3	0	0	98.5	109.3	65.2
	SD	162.8	190.2	155.4	141	137.9	157.5	9.4		SD	58.6	6.7	0	0	7.1	14.5	11.1
	D10	123.3	123.4	123.5	119.9	122.4	122.5	0.7		D10	305.3	84	0	0	89.4	95.7	55.9
	D50	254	234.9	244.6	229.2	217	235.9	6.3		D50	349.6	91.5	0	0	98	107.8	64.1
	D90	627.5	544.3	512.3	437.3	477.5	519.8	32.3		D90	376.9	99.4	0	0	107.4	116.8	69
	Valid Tracks	5326	5397	5901	6631	6211				Valid Tracks	14	9	0	0	2
	Graph Data									Graph Data
	Bin centre (nm)	Surface area conc. (nm² / ml)	Surface area conc. (nm² / ml)	Surface area conc. (nm² / ml)	Surface area conc. (nm² / ml)	Surface area conc. (nm² / ml)	Surface area average	Standard Error		Bin centre (nm)	Surface area conc. (nm² / ml)	Surface area conc. (nm² / ml)	Surface area conc. (nm² / ml)	Surface area conc. (nm² / ml)	Surface area conc. (nm² / ml)	Surface area average	Standard Error
	0.5	0	0	0	0	0	0	0		0.5	0	0	0	0	0	0	0
	1.5	0	0	0	0	0	0	0		1.5	0	0	0	0	0	0	0
	2.5	0	0	0	0	0	0	0		2.5	0	0	0	0	0	0	0
	3.5	0	0	0	0	0	0	0		3.5	0	0	0	0	0	0	0
	4.5	0	0	0	0	0	0	0		4.5	0	0	0	0	0	0	0
	5.5	0	0	0	0	0	0	0		5.5	0	0	0	0	0	0	0
	6.5	0	0	0	0	0	0	0		6.5	0	0	0	0	0	0	0
	7.5	0	0	0	0	0	0	0		7.5	0	0	0	0	0	0	0
	8.5	0	0	0	0	0	0	0		8.5	0	0	0	0	0	0	0
	9.5	0	0	0	0	0	0	0		9.5	0	0	0	0	0	0	0
	10.5	0	0	0	0	0	0	0		10.5	0	0	0	0	0	0	0
	11.5	0	0	0	0	0	0	0		11.5	0	0	0	0	0	0	0
	12.5	0	0	0	0	0	0	0		12.5	0	0	0	0	0	0	0
	13.5	0	0	0	0	0	0	0		13.5	0	0	0	0	0	0	0
	14.5	0	0	0	0	0	0	0		14.5	0	0	0	0	0	0	0
	15.5	0	0	0	0	0	0	0		15.5	0	0	0	0	0	0	0
	16.5	0	0	0	0	0	0	0		16.5	0	0	0	0	0	0	0
	17.5	0	0	0	0	0	0	0		17.5	0	0	0	0	0	0	0
	18.5	0	0	0	0	0	0	0		18.5	0	0	0	0	0	0	0
	19.5	0	0	0	0	0	0	0		19.5	0	0	0	0	0	0	0
	20.5	0	0	0	0	0	0	0		20.5	0	0	0	0	0	0	0
	21.5	0	0	0	0	0	0	0		21.5	0	0	0	0	0	0	0
	22.5	0	0	0	0	0	0	0		22.5	0	0	0	0	0	0	0
	23.5	0	0	0	0	0	0	0		23.5	0	0	0	0	0	0	0
	24.5	0	0	0	0	0	0	0		24.5	2	0	0	0	0	0	0
	25.5	0	0	0	0	0	0	0		25.5	5	2	0	0	0	1	1
	26.5	0	0	0	0	0	0	0		26.5	10	5	0	0	0	3	2
	27.5	0	0	0	0	0	0	0		27.5	21	12	0	0	0	7	4
	28.5	0	0	0	0	0	0	0		28.5	41	31	0	0	0	14	9
	29.5	0	0	0	0	0	0	0		29.5	80	71	0	0	0	30	19
	30.5	0	0	0	0	0	0	0		30.5	151	158	0	0	0	62	38
	31.5	0	0	0	0	0	0	0		31.5	277	337	0	0	0	123	76
	32.5	0	0	0	0	0	0	0		32.5	493	687	0	0	0	236	148
	33.5	0	0	0	0	0	0	0		33.5	858	1343	0	0	0	440	280
	34.5	0	0	0	0	0	0	0		34.5	1458	2528	0	0	0	797	517
	35.5	0	0	0	0	0	0	0		35.5	2428	4588	0	0	0	1403	925
	36.5	0	0	0	0	0	0	0		36.5	3965	8042	0	0	0	2401	1606
	37.5	0	0	0	0	0	0	0		37.5	6360	13642	0	0	0	4000	2707
	38.5	0	0	0	0	0	0	0		38.5	10032	22438	0	0	0	6494	4434
	39.5	0	0	0	0	0	0	0		39.5	15577	35850	0	0	0	10285	7067
	40.5	0	0	0	0	0	0	0		40.5	23839	55735	0	0	0	15915	10973
	41.5	0	0	0	0	0	0	0		41.5	35984	84459	0	0	0	24089	16624
	42.5	0	0	0	0	0	0	0		42.5	53620	124950	0	0	0	35714	24607
	43.5	0	0	0	0	0	0	0		43.5	78931	180743	0	0	0	51935	35645
	44.5	0	0	0	0	0	0	0		44.5	114850	256009	0	0	0	74172	50608
	45.5	0	0	0	0	0	0	0		45.5	165274	355569	0	0	0	104169	70530
	46.5	0	0	0	0	0	0	0		46.5	235327	484880	0	0	0	144042	96630
	47.5	0	0	2	0	0	0	0		47.5	331665	650012	0	0	0	196335	130342
	48.5	0	9	6	0	0	3	2		48.5	462843	857598	0	0	0	264088	173347
	49.5	0	203	20	0	0	45	40		49.5	639725	1114774	0	0	0	350900	227631
	50.5	0	3400	66	0	0	693	677		50.5	875955	1429089	0	0	0	461009	295546
	51.5	0	41803	217	0	0	8404	8350		51.5	1188457	1808402	0	0	0	599372	379902
	52.5	0	385780	684	0	0	77293	77122		52.5	1597972	2260756	0	0	0	771745	484075
	53.5	0	2727049	2094	0	0	545829	545305		53.5	2129602	2794224	0	0	0	984765	612131
	54.5	0	15073888	6229	0	0	3016023	3014466		54.5	2813334	3416756	0	0	0	1246018	768969
	55.5	0	66517617	18022	5	0	13307129	13302623		55.5	3684521	4136001	0	0	0	1564104	960471
	56.5	0	239213052	50755	29	0	47852767	47840072		56.5	4784267	4959167	0	0	0	1948687	1193642
	57.5	0	715492928	139240	172	1	143126468	143091617		57.5	6159693	5892935	0	0	0	2410526	1476742
	58.5	0	1815665447	372261	935	11	363207731	363114436		58.5	7864015	6943515	0	0	0	2961506	1819376
	59.5	0	3985157688	970228	4733	83	797226547	796982807		59.5	9956417	8116930	0	0	0	3614670	2232550
	60.5	0	7706728576	2465520	22244	574	1541843383	1541221372		60.5	12501651	9419695	0	0	0	4384269	2728670
	61.5	0	13364519843	6108885	97028	3589	2674145869	2672593753		61.5	15569352	10860054	0	0	0	5285881	3321466
	62.5	0	21129863813	14757083	392747	20419	4229006813	4225215199		62.5	19233031	12450033	0	0	2	6336613	4025851
	63.5	2	30932585890	34750518	1475749	105735	6193783579	6184704134		63.5	23568751	14208556	0	0	7	7555463	4857695
	64.5	19	42531339094	79756610	5152154	498777	8523349331	8502010862		64.5	28653486	16165971	0	0	24	8963896	5833540
	65.5	150	55645272503	178377188	16737780	2146390	11168506802	11119241733		65.5	34563197	18370382	0	0	82	10586732	6970262
	66.5	1130	70091742232	388700878	50705827	8441689	14107918351	13996141002		66.5	41370672	20896337	0	0	267	12453455	8284765
	67.5	7843	85891494436	825196537	143625381	30413359	17378147511	17128997730		67.5	49143196	23856753	0	0	819	14600154	9793814
	68.5	50282	103332387213	1706720140	381586753	100645516	21104277981	20559302193		68.5	57940136	27419443	0	0	2377	17072391	11514236
	69.5	297180	123005585343	3439296222	954313332	306882196	25541274855	24373575926		69.5	67810535	31830522	0	0	6536	19929519	13463882
	70.5	1616033	145837600707	6754043289	2255241020	865170537	31142734317	28697306504		70.5	78790802	37448216	0	0	17056	23251215	15664075
	71.5	8068800	173141032684	12929299441	5056332878	2263715762	38679689913	33686112050		71.5	90902628	44792373	0	0	42320	27147464	18144865
	72.5	36919154	206702675919	24136527870	10798619998	5519214464	49438791481	39518774639		72.5	104151190	54617092	0	0	99996	31773656	20955526
	73.5	154544320	248924250132	43961277480	22054637219	12591998403	65537341511	46403205649		73.5	118523748	68016107	0	0	225364	37353044	24184573
	74.5	591115028	303029941457	78161836547	43236678228	26999498409	90403813934	54621837629		74.5	133988705	86572006	0	0	485169	44209176	27996129
	75.5	2064458029	373355724912	135736463679	81643209041	54647407300	129489452592	64667421445		75.5	150495152	112559256	0	0	999156	52810713	32691374
	76.5	6583127872	465736450533	230370624315	148950078606	104868728507	191301801967	77532600379		76.5	167972959	149204161	0	0	1971103	63829645	38800492
	77.5	19179413401	588005722601	382321661498	263254457821	191632497044	288878750473	95147173808		77.5	186333382	200987561	0	0	3729966	78210182	47194215
	78.5	51123655391	750618078526	620760676736	451754216090	334867306929	441824786734	120738813120		78.5	205470172	273942959	0	0	6779277	97238482	59174354
	79.5	124946078586	967390075776	986519743481	754076914708	561845734799	678955709470	158756831576		79.5	225261158	375851171	0	0	11849229	122592312	76486182
	80.5	280790088559	1256334217000	1535078165361	1226145044777	908590986595	1041387700458	214500728533		80.5	245570217	516168169	0	0	19941247	156335927	101224343
	81.5	582286125620	1640526437921	2339462344220	1944271074791	1421284692034	1585566134917	294415398097		81.5	266249571	705467043	0	0	32350477	200813418	135644571
	82.5	1118888382770	2148906931229	3492542053406	3008931109371	2157659083564	2385385512068	407823561292		82.5	287142329	954168568	0	0	50648860	258391952	181882060
	83.5	2001514510128	2816873608652	5108015362321	4547413903592	3188334807005	3532430438340	569507956340		83.5	308085176	1270429895	0	0	76612293	331025473	241545929
	84.5	3350129668645	3686501909408	7319244721666	6714360354083	4598011791630	5133649689087	801172895498		84.5	328911131	1657294631	0	0	112080874	419657327	315183184
	85.5	5275232148714	4806232409051	10275117937675	9689195838923	6486338904696	7306423447812	1130043875778		85.5	349452284	2109563213	0	0	158752021	523553503	401686115
	86.5	7858390498126	6229925231032	14132341153689	13669701404842	8968191550288	10171709967595	1585246257610		86.5	369542440	2611216418	0	0	217920798	639735931	497804779
	87.5	11138152570181	8015292822818	19044074589729	18861501872292	12172995507366	13846403472477	2194353726943		87.5	389019616	3134436238	0	0	290197589	762730689	597973700
	88.5	15105992077397	10221875375612	25145570027409	25464007090847	16242676302024	18436024174658	2981465064129		88.5	407728315	3641128772	0	0	375246121	884820642	694634182
	89.5	19713343940237	12908878489144	32538333936653	33654161094354	21327815322164	24028506556510	3966301030094		89.5	425521564	4087282261	0	0	471591036	996878972	779118238
	90.5	24887083085842	16133298578038	41275097460974	43570001474183	27581684028721	30689432925552	5163195492152		90.5	442262679	4429609653	0	0	576540556	1089682578	842982692
	91.5	30548657484492	19948770119616	51348258257440	55296290071124	35152024278316	38458800042198	6579382693412		91.5	457826735	4633047195	0	0	686255902	1155425966	879506480
	92.5	36632036106055	24405458132343	62684256816159	68854230674638	44170745801311	47349345506101	8212812477095		92.5	472101752	4677196289	0	0	795976706	1189054949	884967958
	93.5	43097134431264	29551106365859	75145502201431	84196582512256	54742093917405	57346483885643	10050230514052		93.5	484989600	4559963977	0	0	900385159	1189067747	859353515
	94.5	49937411698398	35433089255711	88540118855487	101208502586967	66930243234723	68409873126257	12066205488646		94.5	496406624	4297456104	0	0	994066683	1157585882	806309237
	95.5	57182024956501	42101072104573	102638279166424	119713477521956	80747612548579	80476493259607	14223333639838		95.5	506284029	3920298423	0	0	1072006894	1099717869	732371663
	96.5	64893864954970	49609716990832	117192622352395	139482988477163	96145380162406	93464914587553	16473365426251		96.5	514568029	3467561595	0	0	1130057518	1022437429	645712869
	97.5	73165004887698	58020809509282	131959574596643	160248239435364	113007632419969	107280252169791	18758761024235		97.5	521219795	2979985273	0	0	1165309001	933302814	554736724
	98.5	82110810822662	67404217817947	146718426428398	181712380517453	131150270448018	121819221206896	21014256924603		98.5	526215222	2494112152	0	0	1176323448	839330164	466843610
	99.5	91863474333247	77837202027504	161285713972212	203562067027495	150325261480736	136974743768239	23168304520893		99.5	529544549	2038390656	0	0	1163204509	746227943	387570504
	100.5	102565244072304	89401735338127	175523539721991	225477742289100	170230142864563	152639680857217	25144547635751		100.5	531211842	1631570450	0	0	1127506029	658057664	320177963
	101.5	114361268127114	102179655747422	189341637959893	247142548357352	190521999792860	168709421996928	26863696527644		101.5	531234371	1283081760	0	0	1072003857	577263998	265662607
	102.5	127391752403269	116245633262930	202693965593228	268250129692993	210834577268974	185083211644279	28246171785460		102.5	529641898	994726072	0	0	1000371400	504947874	223145878
	103.5	141783089856005	131658121429386	215571221201084	288511743990275	230796855483766	201664206392103	29215758710222		103.5	526475885	762935751	0	0	916807375	441243802	190565358
	104.5	157637703357418	148448677258078	227990932783167	307663039331883	250051360178292	218358342581768	29704309749156		104.5	521788649	581001638	0	0	825663616	385690781	165493174
	105.5	175022550920603	166610286142479	239986676343445	325470653546034	268270675764817	235072168543476	29657347553296		105.5	515642465	440901708	0	0	731113292	337531493	145803047
	106.5	193956544627505	186085605443626	251597709682032	341738521412484	285171008106173	251709877854364	29040324644013		106.5	508108629	334589792	0	0	636887961	295917276	129983809
	107.5	214397506972572	206756305705705	262859946578766	356313523003060	300522109883398	268169878428700	27845339988783		107.5	499266490	254765618	0	0	546098218	260026065	117117044
	108.5	236229690859147	228434883789439	273798845087930	369089941685645	314153341157739	284341340515980	26098359841902		108.5	489202455	195233206	0	0	461139862	229115105	106680918
	109.5	259253264943762	250860378470446	284424489768018	380012165019046	325956021523305	300101263944915	23867557136433		109.5	478008985	150978660	0	0	383677186	202532966	98335476
	110.5	283177439677794	273699274061918	294728926122355	389075163842513	335882501920930	315312661125102	21274470315971		110.5	465783565	118084559	0	0	314688163	179711257	91773158
	111.5	307618996675526	296552497409225	304685647853726	396322499754633	343942539102291	329824436159080	18511314676390		111.5	452627680	93568491	0	0	254553022	160149839	86655717
	112.5	332107806269726	318968810808867	314251025131905	401841890325275	350197611771761	343473428861507	15867725879909		112.5	438645783	75202134	0	0	203167631	143403110	82619704
	113.5	356100424709520	340464145419502	323367376720367	405758645510394	354753803217961	356088879115549	13754448874349		113.5	423944274	61342140	0	0	160065211	129070325	79314795
	114.5	379002054413271	360545621944978	331967319048927	408227522638682	357753819841100	367499267577391	12643083426760		114.5	408630492	50786577	0	0	124533506	116790115	76441839
	115.5	400196098357815	378738308598342	339978968541039	409423691937268	359368641183271	377541141723547	12791274187578		115.5	392811728	42660227	0	0	95718509	106238093	73773410
	116.5	419079386388081	394612304193629	347331534626553	409533543677354	359789219011376	386069197579399	13972252105862		116.5	376594268	36326593	0	0	72709774	97126127	71155517
	117.5	435100096542084	407807599608822	353960828785373	408746008329225	359218566831098	392966620019320	15660230614978		117.5	360082480	31322273	0	0	54605541	89202059	68497155
	118.5	447794656959702	418054392804745	359814238144379	407244926777656	357864507883704	398154544514037	17372457971604		118.5	343377945	27308950	0	0	40558406	82249060	65755090
	119.5	456819679259316	425187069833224	364854774654025	405202831707655	355933277905655	401599526671975	18780580833112		119.5	326578644	24038727	0	0	29803815	76084237	62918869
	120.5	461975343228511	429150817654538	369063909966455	402776317008806	353624107770587	403318099125779	19686464146653		120.5	309778217	21329264	0	0	21674536	70556403	59998432
	121.5	463217605016665	430000672977205	372443031895103	400103006356846	351124841176655	403377831484495	19984538382073		121.5	293065289	19046017	0	0	15604450	65543151	57014906
	122.5	460657989537679	427893602125309	375013495412034	397300002056725	348608576209307	401894733068211	19636940325484		122.5	276522886	17089510	0	0	11124882	60947456	53994333
	123.5	454551307154864	423074842811370	376815371893660	394463607647836	346231260461080	399027277993762	18658534930263		123.5	260227926	15386181	0	0	7856192	56694060	50963686
	124.5	445273118924357	415860153746425	377905108573359	391670071228287	344130121139265	394967714722339	17107886489614		124.5	244250814	13881720	0	0	5496852	52725877	47948559
	125.5	433289905601945	406615791948747	378352384204396	388977084122873	342422777257924	389931588627177	15083737108211		125.5	228655122	12536191	0	0	3811631	49000589	44971970
	126.5	419125502385155	395737989576208	378236481474736	386425782186151	341206862224303	384146523569311	12731514397381		126.5	213497375	11320381	0	0	2620033	45487558	42053867
	127.5	403327392989166	383633478586904	377642492996386	384043025449057	340559982089550	377841274422213	10274940040073		127.5	198826923	10213067	0	0	1785666	42165131	39211063
	128.5	386435980599407	370702272351041	376657642384530	381843768207688	340539846331856	371235901974905	8110169782100		128.5	184685913	9198918	0	0	1206937	39018354	36457375
	129.5	368959124400003	357323519607798	375367945006647	379833370334054	341184432295671	364533678328835	6957801958698		129.5	171109353	8266896	0	0	809185	36037087	33803882
	130.5	351353243054697	343844851389675	373855365421678	378009737948615	342512078947141	357915055352361	7537139563758		130.5	158125253	7409031	0	0	538236	33214504	31259209
	131.5	334011325977443	330575286719086	372195560325050	376365215709446	344521447930698	351533767332345	9588996303631		131.5	145754856	6619475	0	0	355253	30545917	28829808
	132.5	317257399313389	317781474808506	370456234662142	374888183095091	347191337621927	345514925900211	12359813096314		132.5	134012925	5893797	0	0	232711	28027887	26520222
	133.5	301346443590223	305686843167339	368696089267486	373564333025752	350480386524109	339954819114982	15380748422607		133.5	122908108	5228457	0	0	151313	25657576	24333317
	134.5	286468469873500	294473093824251	366964302930276	372377633140161	354326753302727	334922050614183	18425575532757		134.5	112443338	4620424	0	0	97676	23432288	22270498
	135.5	272755399801909	284283436289777	365300469931845	371310988150904	358647908734010	330459640581689	21376758051952		135.5	102616291	4066915	0	0	62604	21349162	20331888
	136.5	260289503697959	275226952439812	363734904061206	370346636049185	363340715776245	326587742404881	24164975320913		136.5	93419865	3565221	0	0	39846	19404986	18516501
	137.5	249112363597929	267383538907002	362289219321715	369466321551483	368282002849694	323306689245564	26744461895542		137.5	84842682	3112606	0	0	25187	17596095	16822391
	138.5	239233584303605	260808950052242	360977103243712	368651297135303	373329846437503	320600156234473	29081899512474		138.5	76869608	2706257	0	0	15814	15918336	15246792
	139.5	230638729416709	255539554201847	359805208409340	367882205409838	378325766458759	318438292779299	31150799628552		139.5	69482267	2343270	0	0	9863	14367080	13786246
	140.5	223296181423440	251596505624046	358774099430714	367138896672178	383097996591532	316780735948382	32928492073702		140.5	62659555	2020661	0	0	6112	12937266	12436717
	141.5	217162800907361	248989116607508	357879204722066	366400232655608	387465919261142	315579454830737	34394618025249		141.5	56378137	1735402	0	0	3763	11623460	11193708
	142.5	212188387128851	247717283875423	357111733991670	365643922190446	391245652655746	314781395968427	35530660868588		142.5	50612928	1484448	0	0	2302	10419936	10052355
	143.5	208319025005232	247772880985842	356459532900620	364846427270736	394256651269132	314330903486312	36320279085138		143.5	45337538	1264786	0	0	1399	9320745	9007526
	144.5	205499450325983	249140075896126	355907855548832	363982969441662	396329044095991	314171879061719	36750284634906		144.5	40524695	1073469	0	0	845	8319802	8053905
	145.5	203674585145492	251794575352643	355440043310204	363027656985089	397311302818864	314249632722458	36812132478486		145.5	36146632	907650	0	0	508	7410958	7186067
	146.5	202790397417454	255701841244145	355038105099208	361953743586016	397077726288239	314512362727013	36503790654082		146.5	32175432	764620	0	0	303	6588071	6398553
	147.5	202794230168841	260814374754189	354683199523873	360734019415664	395535167383074	314912198249128	35831863098874		147.5	28583340	641821	0	0	180	5845068	5685926
	148.5	203634731182945	267068227266715	354356023661216	359341326251349	392628429981495	315405747668744	34813846192097		148.5	25343035	536871	0	0	106	5176002	5042830
	149.5	205261497794243	274378975160581	354037116483822	357749179691494	388343835237826	315954120873593	33480413518370		149.5	22427856	447572	0	0	62	4575098	4464031
	150.5	207624535167674	282637487683044	353707087346169	355932474057568	382710594897426	316522435830376	31877628755756		150.5	19812002	371916	0	0	36	4036791	3944460
	151.5	210673611320255	291705916435595	353346781481922	353868239495043	375799820612920	317078873869147	30068949931178		151.5	17470690	308085	0	0	21	3555759	3479244
	152.5	214357578489685	301414428951924	352937395239502	351536416369705	367721217911029	317593407392369	28136736160551		152.5	15380272	254444	0	0	12	3126946	3063728
	153.5	218623718108252	311559278613822	352460553865650	348920609582599	358617731558186	318036378345702	26182566398562		153.5	13518335	209543	0	0	7	2745577	2693495
	154.5	223417155296720	321902825613600	351898364137487	346008785055230	348658595219588	318377145064525	24324859670965		154.5	11863761	172095	0	0	4	2407172	2364382
	155.5	228680378136841	332176074922260	351233453133758	342793872447443	338031367557546	318583029239570	22691089152868		155.5	10396762	140976	0	0	2	2107548	2072483
	156.5	234352886816839	342084157974022	350449003040682	339274242165344	326933594260480	318618776851474	21401299107402		156.5	9098903	115202	0	0	1	1842821	1814158
	157.5	240370988060867	351314946995170	349528790225163	335454030648459	315564718101734	318446694806279	20542382899205		157.5	7953086	93926	0	0	0	1609402	1586025
	158.5	246667741208200	359550663950045	348457234987213	331343295512594	304118775967700	318027542325151	20140903784300		158.5	6943537	76415	0	0	0	1403991	1384966
	159.5	253173054232940	366481960567387	347219466529476	326957990868983	292778290834929	317322152606743	20150550179069		159.5	6055769	62047	0	0	0	1223563	1208111
	160.5	259813921274989	371823553169976	345801405845046	322319762453216	281709610724263	316293650693498	20465345540515		160.5	5276530	50288	0	0	0	1065364	1052837
	161.5	266514788270212	375330161469285	344189867500502	317455571466271	271059788675418	314910035476338	20951520277162		161.5	4593756	40691	0	0	0	926889	916751
	162.5	273198030315637	376811292090230	342372679729150	312397164608354	260954957133248	313146824775324	21479960676627		162.5	3996501	32876	0	0	0	805876	797682
	163.5	279784523554711	376143380119903	340338820890167	307180415078681	251500040049716	310989435938636	21947284865602		163.5	3474875	26527	0	0	0	700281	693668
	164.5	286194295539263	373277982461769	338078569203563	301844564877316	242779572756678	308434996967718	22284603952261		164.5	3019975	21380	0	0	0	608271	602940
	165.5	292347240785247	368245094364611	335583661758002	296431402244334	234859363230368	305493352476513	22458080343253		165.5	2623812	17214	0	0	0	528205	523912
	166.5	298163892065223	361151185058494	332847458082112	290984409376927	227788723880741	302187133692699	22465112656037		166.5	2279242	13849	0	0	0	458618	455164
	167.5	303566242079655	352172139046870	329865103077649	285547914710454	221603022811509	298550884345227	22328259759484		167.5	1979898	11134	0	0	0	398206	395429
	168.5	308478613731202	341541851231211	326633683813481	280166281255889	216326338972387	294629353800834	22087784128333		168.5	1720123	8947	0	0	0	345814	343582
	169.5	312828579482715	329537667916780	323152374552085	274883158079419	211974048720817	290475165750363	21793221691801		169.5	1494903	7188	0	0	0	300418	298624
	170.5	316547930560712	316464128161124	319422564430825	269740816445346	208555215379135	286146130995429	21494482923287		170.5	1299808	5774	0	0	0	261116	259675
	171.5	319573694615913	302636514079586	315447962428307	264779585888500	206074693790667	281702490160595	21233424895294		171.5	1130935	4638	0	0	0	227115	225957
	172.5	321849195727648	288365577051644	311234674616771	260037399017558	204534895766653	277204348436055	21037290720852		172.5	984852	3726	0	0	0	197716	196785
	173.5	323325143510393	273944514279212	306791249234064	255549447624961	203937188609347	272709508651596	20915463741717		173.5	858550	2995	0	0	0	172309	171561
	174.5	323960729130620	259638890883606	302128685802401	251347947030352	204282917615601	268271834092516	20860329014544		174.5	749396	2409	0	0	0	150361	149760
	175.5	323724696057780	245679804671258	297260405380350	247462000805633	205574055575652	263940192498135	20851860776303		175.5	655091	1938	0	0	0	131406	130922
	176.5	322596343593126	232260232135179	292202180038958	243917554265418	207813489177575	259757959842051	20864517017078		176.5	573631	1561	0	0	0	115038	114649
	177.5	320566412851168	219534215202537	286972020810721	240737422432346	211004955476872	255763005354729	20874698411953		177.5	503275	1259	0	0	0	100907	100592
	178.5	317637799294339	207618367443798	281590024614344	237941376600726	215152642811417	251988042152925	20867428531027		178.5	442509	1016	0	0	0	88705	88451
	179.5	313826034352523	196595095304520	276078182000684	235546273003826	220260471159937	248461211164298	20841579267738		179.5	390024	821	0	0	0	78169	77964
	180.5	309159481973914	186516929748052	270460148921103	233566207359453	226331068239605	245206767248425	20813426772262		180.5	344685	665	0	0	0	69070	68904
	181.5	303679204661450	177411424045363	264760987046736	232012680027459	233364460628357	242245751281873	20818367004726		181.5	305511	539	0	0	0	61210	61075
	182.5	297438467520323	169286170030862	259006878386158	230894758026587	241356504611644	239596555715115	20910304189172		182.5	271656	437	0	0	0	54419	54309
	183.5	290501867384255	162133596172180	253224820997024	230219222067412	250297089775838	237275319279342	21157842038412		183.5	242393	356	0	0	0	48550	48461
	184.5	282944095832066	155935319449777	247442313404612	229990688927026	260168159678700	235296115458436	21636499527114		184.5	217093	290	0	0	0	43477	43404
	185.5	274848368081540	150665918302001	241687035856966	230211701812537	270941608017029	233670926414015	22417338185605		185.5	195217	237	0	0	0	39091	39032
	186.5	266304572171411	146296070078720	235986536737994	230882783744393	282577124901235	232409417526751	23554527561447		186.5	176302	194	0	0	0	35299	35251
	187.5	257407212343643	142795052145902	230367932302149	232002451380072	295020085087510	231518546651855	25075969522146		187.5	159951	159	0	0	0	32022	31982
	188.5	248253235174077	140132642428949	224857627372292	233567189054536	308199586843911	231002056174753	26980220704053		188.5	145822	130	0	0	0	29191	29158
	189.5	238939835179662	138280475924921	219481063811195	235571385082167	322026764685386	230859904936666	29239791668064		189.5	133626	107	0	0	0	26747	26720
	190.5	229562337657517	137212922283583	214262502445714	238007234547857	336393509448501	231087701276634	31808081800296		190.5	123114	89	0	0	0	24640	24618
	191.5	220212250232385	136907549679326	209224842781184	240864614854987	351171732881905	231676198085957	34626718018837		191.5	114073	73	0	0	0	22829	22811
	192.5	210975561802140	137345235220651	204389483351645	244130942170420	366213309099309	232610906328833	37631368691010		192.5	106325	61	0	0	0	21277	21262
	193.5	201931349681408	138509974687116	199776223992164	247791018568997	381350810174486	233871875420834	40755601752676		193.5	99717	51	0	0	0	19953	19941
	194.5	193150734560943	140388436599652	195403209777808	251826881040233	396399126872260	235433677770179	43933185885715		194.5	94121	42	0	0	0	18833	18822
	195.5	184696200580642	142969298868583	191286914916647	256217664539659	411158027950277	237265621371162	47099432530089		195.5	89429	35	0	0	0	17893	17884
	196.5	176621276270448	146242401589321	187442163582686	260939491847919	425415663634665	239332199385008	50192069543813		196.5	85553	29	0	0	0	17116	17109
	197.5	168970553156173	150197747354126	183882183567402	265965403044688	438952963091173	241593770042712	53151961103830		197.5	82421	25	0	0	0	16489	16483
	198.5	161780003665772	154824380974011	180618687755268	271265336886583	451548815425937	244007444941514	55923840475617		198.5	79975	21	0	0	0	15999	15994
	199.5	155077549350834	160109183445779	177661977793597	276806175189343	462985863444197	246528149844750	58457121179806		199.5	78171	17	0	0	0	15638	15633
	200.5	148883824551079	166035619955143	175021063932851	282551859478857	473056684184158	249109810420418	60706789008652		200.5	76978	15	0	0	0	15398	15395
	201.5	143213079116309	172582487848097	172703794845695	288463586687930	481570085438675	251706606787341	62634339793842		201.5	76374	13	0	0	0	15277	15274
	202.5	138074166094605	179722716860936	170716991249070	294500087621983	488357218011992	254274235967717	64208706578107		202.5	76351	11	0	0	0	15272	15270
	203.5	133471565380125	187422279331234	169066577346459	300617988360864	493277193112911	256771120706318	65407109383450		203.5	76911	9	0	0	0	15384	15382
	204.5	129406401334513	195639271395458	167757704413590	306772250982157	496221905609210	259159506746986	66215758132413		204.5	78067	8	0	0	0	15615	15613
	205.5	125877420287870	204323226159355	166794861251096	312916686020287	497119797131276	261406398169977	66630342748265		205.5	79845	7	0	0	0	15970	15969
	206.5	122881901839195	213414715596713	166181966695037	319004525332958	495938346687163	263484291230213	66656252879883		206.5	82280	6	0	0	0	16457	16456
	207.5	120416485311285	222845288911382	165922439865785	324989040617645	492685146746277	265371680290475	66308481969038		207.5	85423	5	0	0	0	17086	17084
	208.5	118477899073206	232537781213935	166019244360741	330824190027206	487407504353736	267053323805765	65611185398441		208.5	89340	4	0	0	0	17869	17868
	209.5	117063585522088	242407008178003	166474903121732	336465273370227	480190592996441	268520272637698	64596879080086		209.5	94112	4	0	0	0	18823	18822
	210.5	116172218105294	252360840880560	167291481258349	341869575328338	471154264824497	269769676079408	63305282207967		210.5	99840	3	0	0	0	19969	19968
	211.5	115804108946427	262301632029467	168470534677370	346996976179269	460448707345883	270804391835683	61781825505263		211.5	106645	3	0	0	0	21329	21329
	212.5	115961506523737	272127942130255	170013022980306	351810510586173	448249188410895	271632434126273	60075864450424		212.5	114672	2	0	0	0	22935	22934
	213.5	116648782615054	281736493995136	171919185772358	356276857091473	434750173669735	272266298628751	58238656634025		213.5	124098	2	0	0	0	24820	24820
	214.5	117872506646735	291024268374384	174188382285119	360366743915829	420159119766037	272722204197621	56321185117219		214.5	135130	2	0	0	0	27026	27026
	215.5	119641403937975	299890643884551	176818895096134	364055260236367	404690243954178	273019289421841	54371936494935		215.5	148014	1	0	0	0	29603	29603
	216.5	121966192414753	308239481913226	179807699737626	367322066186864	388558548615041	273178797773502	52434772542635		216.5	163041	1	0	0	0	32608	32608
	217.5	124859290565889	315981061937741	183150203140860	370151499009564	371974340552255	273223279041262	50547063244304		217.5	180555	1	0	0	0	36111	36111
	218.5	128334388019478	323033784285903	186839955174616	372532576918132	355138434675440	273175827814714	48738267268017		218.5	200961	0	0	0	0	40192	40192
	219.5	132405869579743	329325574492791	190868338982784	374458906051850	338238174728119	273059372767057	47029140447963		219.5	224736	0	0	0	0	44947	44947
	220.5	137088084234348	334794944411400	195224247396987	375928499192791	321444345167515	272896024080608	45431711482561		220.5	252440	0	0	0	0	50488	50488
	221.5	142394452930045	339391688112571	199893754331429	376943517561215	304908992733851	272706481133822	43950083176995		221.5	284728	0	0	0	0	56946	56946
	222.5	148336413175263	343077213223444	204859791721294	377509948915894	288764127228027	272509498852784	42582007849692		222.5	322371	0	0	0	0	64474	64474
	223.5	154922205054071	345824529023259	210101844127036	377637236293556	273121231176125	272321409134809	41321071614439		223.5	366267	0	0	0	0	73254	73253
	224.5	162155512194949	347617929624179	215595674512966	377337872101676	258071478664507	272155693419655	40159233383337		224.5	417469	0	0	0	0	83494	83494
	225.5	170033982568761	348452423181889	221313095794523	376626971958087	243686545056453	272022603711942	39089420829954		225.5	477200	0	0	0	0	95440	95440
	226.5	178547667478758	348332965591443	227221803402855	375521841754281	230019880853817	271928831816231	38107888802262		226.5	546889	0	0	0	0	109378	109378
	227.5	187677432042160	347273559774296	233285284219360	374041550056489	217108323300067	271877229878474	37216080014170		227.5	628191	0	0	0	0	125638	125638
	228.5	197393405990339	345296279750053	239462816650511	372206516234257	204973926778867	271866589080806	36421771092386		228.5	723027	0	0	0	0	144605	144605
	229.5	207653558294031	342430273108908	245709575270859	370038122816849	193625905599867	271891487018103	35739325459506		229.5	833619	0	0	0	0	166724	166724
	230.5	218402491394132	338710787055638	251976851277855	367558358570059	183062598577717	271942217375080	35188913803413		230.5	962530	0	0	0	0	192506	192506
	231.5	229570558706666	334178253087681	258212396958493	364789496840817	173273382127692	272004817544270	34794630568209		231.5	1112713	0	0	0	0	222543	222543
	232.5	241073410780116	328877454403974	264360898509494	361753811872379	164240476022552	272061210317703	34581568524134		232.5	1287554	0	0	0	0	257511	257511
	233.5	252812069195307	322856789302373	270364576974662	358473334143199	155940602358526	272089474394813	34572131540874		233.5	1490934	0	0	0	0	298187	298187
	234.5	264673611825332	316167633846688	276163911911255	354969644346350	148346472928711	272064254971667	34782129033692		234.5	1727281	0	0	0	0	345456	345456
	235.5	276532527961130	308863798468334	281698476929029	351263704472601	141428092651766	271957320096572	35217391037228		235.5	2001635	0	0	0	0	400327	400327
	236.5	288252767437084	301001066333343	286907870687075	347375723535484	135153876754915	271738260949580	35871630514455		236.5	2319713	0	0	0	0	463943	463943
	237.5	299690466075214	292636796506840	291732721645234	343325054844224	129491587103543	271375325235011	36725998752276		237.5	2687982	0	0	0	0	537596	537596
	238.5	310697283127004	283829572142648	296115740144628	339130121298461	124409098592867	270836363061122	37750327502090		238.5	3113726	0	0	0	0	622745	622745
	239.5	321124238828814	274638873212152	300002787552906	334808364997908	119875010098663	270089854938089	38905636223096		239.5	3605125	0	0	0	0	721025	721025
	240.5	330825896058340	265124754336312	303343929586668	330376217418503	115859116478131	269105982775591	40147277965351		240.5	4171331	0	0	0	0	834266	834266
	241.5	339664693963443	255347510979460	306094439679846	325849086560728	112332758819699	267857698000635	41428133989544		241.5	4822539	0	0	0	0	964508	964508
	242.5	347515217628620	245367321176067	308215718619000	321241357702937	109269069879570	266321737001239	42701451686565		242.5	5570071	0	0	0	0	1114014	1114014
	243.5	354268179365651	235243854777382	309676098626228	316566404730898	106643130695300	264479533639092	43923130319298		243.5	6426440	0	0	0	0	1285288	1285288
	244.5	359833896038085	225035847515205	310451503611313	311836609387715	104432052959724	262317981902408	45053417180280		244.5	7405422	0	0	0	0	1481084	1481084
	245.5	364145072673705	214800642504838	310525942273596	307063386221447	102615000085592	259830008751836	46058063875062		245.5	8522120	0	0	0	0	1704424	1704424
	246.5	367158743784489	204593706847633	309891816869293	302257211397583	101173158134241	257014927406648	46909024398877		246.5	9793016	0	0	0	0	1958603	1958603
	247.5	368857276597663	194468135293093	308550037437308	297427653967153	100089666031676	253878553865379	47584777908928		247.5	11236017	0	0	0	0	2247203	2247203
	248.5	369248400033860	184474156210279	306509938706090	292583408557111	99349512858945	250433083273257	48070348678852		248.5	12870490	0	0	0	0	2574098	2574098
	249.5	368364284293483	174658657213872	303789004407161	287732328787292	98939408506775	246696736641717	48357084237040		249.5	14717277	0	0	0	0	2943455	2943455
	250.5	366259752804747	165064748494936	300412410832769	282881461012112	98847632691579	242693201167229	48442244122119		250.5	16798704	0	0	0	0	3359741	3359741
	251.5	363009756370341	155731381285933	296412407897904	278037078245417	99063866246504	238450898009220	48328446364977		251.5	19138563	0	0	0	0	3827713	3827713
	252.5	358706274865469	146693036988076	291827561308726	273204714301906	99579007727198	234002119038275	48023015520034		252.5	21762084	0	0	0	0	4352417	4352417
	253.5	353454832916996	137979499504199	286701883532821	268389198362334	100384977738935	229382078411057	47537273422767		253.5	24695877	0	0	0	0	4939175	4939175
	254.5	347370821913749	129615719548015	281083883904424	263594690238847	101474512947122	224627925710431	46885810709048		254.5	27967864	0	0	0	0	5593573	5593573
	255.5	340575812775003	121621775403710	275025569392896	258824716698333	102840951512125	219777765156413	46085772921665		255.5	31607179	0	0	0	0	6321436	6321436
	256.5	333194024166311	114012930179662	268581427282168	254082209191849	104478011637585	214869720491515	45156189549310		256.5	35644054	0	0	0	0	7128811	7128811
	257.5	325349082526257	106799781333375	261807419459799	249369543337356	106379565045819	209941078340521	44117367786082		257.5	40109679	0	0	0	0	8021936	8021936
	258.5	317161176713266	99988494418723	254760015301195	244688580436669	108539407459908	205027534865952	42990365506905		258.5	45036048	0	0	0	0	9007210	9007210
	259.5	308744674693672	93581109900153	247495286567664	240040711244973	110951028548602	200162562191013	41796550355075		259.5	50455780	0	0	0	0	10091156	10091156
	260.5	300206235482580	87575909571291	240068083522929	235426902109048	113607384259577	195376902989085	40557244342514		260.5	56401934	0	0	0	0	11280387	11280387
	261.5	291643418836243	81967827757149	232531306915474	230847743490988	116500674970177	190698194394006	39293446305493		261.5	62907802	0	0	0	0	12581560	12581560
	262.5	283143769641018	76748891996421	224935285816608	226303500777090	119622133412662	186150716328760	38025618227857		262.5	70006698	0	0	0	0	14001340	14001340
	263.5	274784334389473	71908678279996	217327266775887	221794167144599	122961826803021	181755254678595	36773516105899		263.5	77731749	0	0	0	0	15546350	15546350
	264.5	266631553775273	67434766992993	209751015566943	217319518154534	126508478004349	177529066498818	35556042044613		264.5	86115674	0	0	0	0	17223135	17223135
	265.5	258741467934447	63313187346438	202246529066915	212879167609449	130249310824704	173485932556391	34391092188277		265.5	95190578	0	0	0	0	19038116	19038116
	266.5	251160168453793	59528840092138	194849851682062	208472624115606	134169924639080	169636281796536	33295375726600		266.5	104987758	0	0	0	0	20997552	20997552
	267.5	243924433005810	56065890527700	187592988229187	204099347687048	138254203420923	165987372574134	32284184634382		267.5	115537519	0	0	0	0	23107504	23107504
	268.5	237062483309886	52908126065343	180503903330611	199758805656962	142484263902592	162543516453079	31371103030560		268.5	126869014	0	0	0	0	25373803	25373803
	269.5	230594813983568	50039274802648	173606596171635	195450527082269	146840446976531	159306331803330	30567659490901		269.5	139010122	0	0	0	0	27802024	27802024
	270.5	224535047928730	47443283514654	166921238835261	191174154795608	151301355579383	156275016130727	29882944301044		270.5	151987339	0	0	0	0	30397468	30397468
	271.5	218890782294609	45104555196185	160464366317223	186929494235484	155843941161993	153446627841099	29323233249075		271.5	165825728	0	0	0	0	33165146	33165146
	272.5	213664397300699	43008147690556	154249106643469	182716558178720	160443639533140	150816369869317	28891674699190		272.5	180548893	0	0	0	0	36109779	36109779
	273.5	208853807846304	41139936023640	148285440175595	178535606545373	165074555320264	148377869182235	28588101073178		273.5	196179009	0	0	0	0	39235802	39235802
	274.5	204453144548383	39486741837278	142580478116145	174387180485800	169709692695841	146123447536689	28409015073687		274.5	212736892	0	0	0	0	42547378	42547378
	275.5	200453356663150	38036433802784	137138751318851	170272130057054	174321228340082	144044380036384	28347775425138		275.5	230242124	0	0	0	0	46048425	46048425
	276.5	196842734053924	36778003131429	131962501708412	166191634897699	178880821018319	142131138961957	28394972835297		276.5	248713222	0	0	0	0	49742644	49742644
	277.5	193607349173362	35701618326432	127051969843500	162147217446750	183359950667261	140373621091461	28538954421067		277.5	268167861	0	0	0	0	53633572	53633572
	278.5	190731422915677	34798663178922	122405673367981	158140748407895	187730278628630	138761357299821	28766433513469		278.5	288623142	0	0	0	0	57724628	57724628
	279.5	188197620343719	34061761743574	118020672249948	154174444331476	191964019710273	137283703675798	29063116374512		279.5	310095907	0	0	0	0	62019181	62019181
	280.5	185987283814341	33484793671877	113892817764789	150250857373853	196034316128496	135930013750671	29414286610884		280.5	332603096	0	0	0	0	66520619	66520619
	281.5	184080612023259	33062902856112	110016983132391	146372857477010	199915603162347	134689791730224	29805306287453		281.5	356162148	0	0	0	0	71232430	71232430
	282.5	182456794075204	32792501881788	106387274545389	142543607409735	203583956544166	133552826891256	30222013162091		282.5	380791425	0	0	0	0	76158285	76158285
	283.5	181094107988085	32671274304092	102997222028484	138766531284940	207017412174178	132509309555956	30651010922485		283.5	406510681	0	0	0	0	81302136	81302136
	284.5	179969993061110	32698176274387	99839950148980	135045277343432	210196249729777	131549929311537	31079861328288		284.5	433341543	0	0	0	0	86668309	86668309
	285.5	179061105358741	32873438548061	96908329059830	131383675929548	213103233008785	130665956380993	31497193597363		285.5	461308012	0	0	0	0	92261602	92261602
	286.5	178343365253188	33198569410976	94195106713594	127785693714150	215723801395056	129849307297393	31892748429564		286.5	490436986	0	0	0	0	98087397	98087397
	287.5	177792005448294	33676358562224	91693023343537	124255385302883	218046208551754	129092596241738	32257373324262		287.5	520758774	0	0	0	0	104151755	104151755
	288.5	177381627269237	34310881489468	89394909484596	120796843416576	220061606253353	128389173582646	32582983736198		288.5	552307620	0	0	0	0	110461524	110461524
	289.5	177086272209027	35107503360581	87293768911041	117414148852230	221764073088309	127733153284238	32862502119844		289.5	585122221	0	0	0	0	117024444	117024444
	290.5	176879514708984	36072880933781	85382847914726	114111321403928	223150589481216	127119430888527	33089784595723		290.5	619246229	0	0	0	0	123849246	123849246
	291.5	176734581040665	37214960451848	83655692346298	110892272864022	224220962079942	126543693756555	33259543102868		291.5	654728741	0	0	0	0	130945748	130945748
	292.5	176624497790143	38542968945449	82106193802724	107760763141978	224977701897486	126002425115556	33367269505108		292.5	691624758	0	0	0	0	138324952	138324952
	293.5	176522271973379	40067395820200	80728626279900	104720360399241	225425861718521	125492903238248	33409167162142		293.5	729995630	0	0	0	0	145999126	145999126
	294.5	176401103149106	41799961061961	79517674520763	101774405971249	225572839080867	125013196756789	33382094843821		294.5	769909457	0	0	0	0	153981891	153981891
	295.5	176234626170262	43753565886184	78468455192230	98925984674117	225428151684089	124562156721376	33283527479392		295.5	811441461	0	0	0	0	162288292	162288292
	296.5	175997181394802	45942221191631	77576531912330	96177900926616	225003192296818	124139405544439	33111538001319		296.5	854674309	0	0	0	0	170934862	170934862
	297.5	175664107415096	48380948805058	76837925040813	93532660939040	224310970201148	123745322480231	32864804428167		297.5	899698400	0	0	0	0	179939680	179939680
	298.5	175212049670731	51085650253103	76249117031223	90992461052267	223365845925671	123381024786599	32542646302294		298.5	946612090	0	0	0	0	189322418	189322418
	299.5	174619276827469	54072937720443	75807054032618	88559182142511	222183265562860	123048343257180	32145094665294		299.5	995521868	0	0	0	0	199104374	199104374
	300.5	173865995586910	57359922001918	75509144321370	86234389860441	220779500301347	122749790414397	31672999908173		300.5	1046542469	0	0	0	0	209308494	209308494
	301.5	172934653756728	60963952693016	75353254042172	84019340345225	219171396079210	122488519383270	31128182086726		301.5	1099796912	0	0	0	0	219959382	219959382
	302.5	171810220990095	64902306634101	75337700638541	81914990938833	217376137436702	122268271327655	30513628578669		302.5	1155416472	0	0	0	0	231083294	231083294
	303.5	170480436711698	69191821784296	75461244264326	79922015347350	215411028800038	122093309381542	29833744130053		303.5	1213540561	0	0	0	0	242708112	242708112
	304.5	168936015327479	73848475298459	75723077380249	78040822627984	213293295607940	121968337248422	29094658030808		304.5	1274316516	0	0	0	0	254863303	254863303
	305.5	167170799959673	78886906617199	76122812662489	76271579346068	211039906871238	121898401091334	28304591648249		305.5	1337899290	0	0	0	0	267579858	267579858
	306.5	165181857526381	84319888876410	76660469275303	74614234224663	208667420044605	121888773989472	27474285504110		306.5	1404451021	0	0	0	0	280890204	280890204
	307.5	162969510004419	90157754838386	77336457491589	73068544614916	206191848420784	121944823074019	26617476214397		307.5	1474140480	0	0	0	0	294828096	294828096
	308.5	160537299016536	96407786792607	78151561583720	71634104135451	203628550691306	122071860443924	25751396349008		308.5	1547142372	0	0	0	0	309428474	309428474
	309.5	157891883393861	103073583330700	79106920846682	70310370857309	200992141859641	122274980057638	24897239753709		309.5	1623636490	0	0	0	0	324727298	324727298
	310.5	155042871908928	110154419436302	80204008564797	69096695459865	198296424305254	122558883935029	24080486186643		310.5	1703806691	0	0	0	0	340761338	340761338
	311.5	152002595840836	117644619705702	81444608683519	67992348833552	195554337521499	122927702117022	23330911529753		311.5	1787839689	0	0	0	0	357567938	357567938
	312.5	148785828273919	125532967546568	82830789904433	66996548656225	192777924858987	123384811848026	22682036133596		312.5	1875923644	0	0	0	0	375184729	375184729
	313.5	145409458912232	133802175578546	84364876885871	66108484536575	189978315482989	123932662279243	22169724362338		313.5	1968246532	0	0	0	0	393649306	393649306
	314.5	141892134668489	142428443972158	86049418195837	65327341365813	187165719700876	124572611580635	21829718603233		314.5	2064994281	0	0	0	0	412998856	412998856
	315.5	138253877202309	151381133805157	87887150642238	64652320581243	184349435832771	125304783612744	21694154222780		315.5	2166348651	0	0	0	0	433269730	433269730
	316.5	134515689034515	160622581538144	89880959584657	64082659091037	181537866838135	126127951217298	21787559630693		316.5	2272484861	0	0	0	0	454496972	454496972
	317.5	130699159706002	170108078220434	92033834823339	63617645660042	178738545011929	127039452684349	22123307841061		317.5	2383568935	0	0	0	0	476713787	476713787
	318.5	126826082865257	179786032991681	94348821662374	63256634595484	175958163175361	128035147058031	22701603137713		318.5	2499754772	0	0	0	0	499950954	499950954
	319.5	122918094109732	189598334881200	96828966752494	62999056606648	173202610917705	129109412653556	23509634870575		319.5	2621180932	0	0	0	0	524236186	524236186
	320.5	118996338006410	199480919978571	99477258348123	62844426744984	170477014598610	130255191535340	24523713720308		320.5	2747967142	0	0	0	0	549593428	549593428
	321.5	115081171091455	209364543028411	102296560648511	62792349355689	167785779966209	131464080818055	25712544124985		321.5	2880210535	0	0	0	0	576042107	576042107
	322.5	111191905855346	219175743757623	105289541950132	62842519994845	165132636396493	132726469590888	27040641168225		322.5	3017981624	0	0	0	0	603596325	603596325
	323.5	107346598897224	228837989270373	108458596412699	62994724282303	162520681906360	134031718153792	28471200134825		323.5	3161320059	0	0	0	0	632264012	632264012
	324.5	103561884662648	238272965122617	111805759333625	63248833683228	159952428234627	135368374207349	29968156655115		324.5	3310230175	0	0	0	0	662046035	662046035
	325.5	99852854547400	247401979808647	115332615942716	63604798221600	157429845406141	136724418785301	31497490054934		325.5	3464676399	0	0	0	0	692935280	692935280
	326.5	96232979696214	256147440855038	119040203867748	64062636150156	154954405319349	138087533177701	33027960092579		326.5	3624578545	0	0	0	0	724915709	724915709
	327.5	92714074638575	264434355972756	122928909584402	64622420619318	152527124003705	139445376963751	34531478456006		327.5	3789807092	0	0	0	0	757961418	757961418
	328.5	89306297956588	272191810155954	126998359350069	65284263407706	150148602283039	140785866630671	35983271286659		328.5	3960178491	0	0	0	0	792035698	792035698
	329.5	86018185517717	279354369403397	131247305332934	66048295803844	147819064662072	142097444143993	37361933967992		329.5	4135450620	0	0	0	0	827090124	827090124
	330.5	82856711396916	285863363993963	135673507880569	66914646759282	145538396333900	143369325272926	38649434569194		330.5	4315318458	0	0	0	0	863063692	863063692
	331.5	79827371451798	291668008781149	140273615122626	67883418467105	143306178250307	144591718414597	39831091960862		331.5	4499410110	0	0	0	0	899882022	899882022
	332.5	76934284553019	296726324654014	145043041377113	68954659562488	141121720256197	145756006080566	40895536550426		332.5	4687283290	0	0	0	0	937456658	937456658
	333.5	74180306699697	301005833556787	149975846104280	70128336187091	138984092327441	146854882975059	41834652108230		333.5	4878422386	0	0	0	0	975684477	975684477
	334.5	71567153592875	304484008963589	155064615444481	71404301212460	136892153971187	147882446636918	42643493105499		334.5	5072236241	0	0	0	0	1014447248	1014447248
	335.5	69095527696107	307148473757805	160300348654059	72782261972870	134844581890241	148834238794217	43320171048680		335.5	5268056776	0	0	0	0	1053611355	1053611355
	336.5	66765246327568	308996947546875	165672352031112	74261746919181	132839896004284	149707237765804	43865704010406		336.5	5465138589	0	0	0	0	1093027718	1093027718
	337.5	64575367856271	310036954975994	171168143166740	75842071665397	130876483951269	150499804323134	44283825037561		337.5	5662659648	0	0	0	0	1132531930	1132531930
	338.5	62524313629581	310285315133960	176773368575906	77522304962275	128952624184424	151211585297229	44580746870433		338.5	5859723197	0	0	0	0	1171944639	1171944639
	339.5	60609983772291	309767439181409	182471737923807	79301235191357	127066507780277	151843380769828	44764882181859		339.5	6055360966	0	0	0	0	1211072193	1211072193
	340.5	58829865482132	308516468752739	188244978175531	81177338029717	125216259074959	152396981903015	44846520295999		340.5	6248537778	0	0	0	0	1249707556	1249707556
	341.5	57181132888363	306572291158530	194072811021102	83148745973995	123399955232501	152874987254898	44837463080400		341.5	6438157602	0	0	0	0	1287631520	1287631520
	342.5	55660737913520	303980469057275	199932956869683	85213220459290	121615644836025	153280605827159	44750624549963		342.5	6623071091	0	0	0	0	1324614218	1324614218
	343.5	54265491906350	300791122134270	205801168555261	87368127318959	119861365591607	153617455101289	44599600793654		343.5	6802084590	0	0	0	0	1360416918	1360416918
	344.5	52992138076776	297057796544949	211651297612865	89610416341440	118135161203652	153889361955936	44398219210218		344.5	6973970608	0	0	0	0	1394794122	1394794122
	345.5	51837414972747	292836354821462	217455395604450	91936605665589	116435097478359	154100173708521	44160078733393		345.5	7137479645	0	0	0	0	1427495929	1427495929
	346.5	50798111397782	288183914806978	223183852454000	94342771712747	114759277691008	154253585612503	43898095568203		346.5	7291353302	0	0	0	0	1458270660	1458270660
	347.5	49871113280536	283157861362035	228805573117040	96824545300317	113105857232220	154352990058430	43624071619542		347.5	7434338496	0	0	0	0	1486867699	1486867699
	348.5	49053443078976	277814949421567	234288193147504	99377114493676	111473057539420	154401351536228	43348304758974		348.5	7565202611	0	0	0	0	1513040522	1513040522
	349.5	48342292342652	272210511677125	239598332862189	101995234642798	109859179300073	154401110164967	43079260713398		349.5	7682749346	0	0	0	0	1536549869	1536549869
	350.5	47735048066285	266397779056847	244701888843475	104673245922511	108262614894811	154354115356786	42823325105492		350.5	7785835017	0	0	0	0	1557167003	1557167003
	351.5	47229313457571	260427317521101	249564360480563	107405098543613	106681860046777	154261590009925	42584650683805		351.5	7873385008	0	0	0	0	1574677002	1574677002
	352.5	46822923715973	254346580469864	254151208185637	110184385629584	105115524619092	154124124524030	42365109084756		352.5	7944410082	0	0	0	0	1588882016	1588882016
	353.5	46513957377303	248199572589916	258428238823256	113004383576328	103562342499289	153941698973219	42164349137396		353.5	7998022204	0	0	0	0	1599604441	1599604441
	354.5	46300743729829	242026618125809	262362012833381	115858099523263	102021180507851	153713730944027	41979955706878		354.5	8033449559	0	0	0	0	1606689912	1606689912
	355.5	46181866760784	235864224474543	265920266534083	118738325376039	100491046251794	153439145879449	41807695587570		355.5	8050050416	0	0	0	0	1610010083	1610010083
	356.5	46156166026969	229745030537175	269072342194886	121637697632585	98971094854569	153116466249237	41641831114805		356.5	8047325532	0	0	0	0	1609465106	1609465106
	357.5	46222734793893	223697828461171	271789617733400	124548762096960	97460634487994	152743915514683	41475478754706		357.5	8024928773	0	0	0	0	1604985755	1604985755
	358.5	46380915732851	217747647119948	274045927342536	127464042410526	95959130643503	152319532649873	41300989208270		358.5	7982675686	0	0	0	0	1596535137	1596535137
	359.5	46630294411298	211915885832366	275817964012375	130376111199205	94466209077010	151841292906451	41110327272006		359.5	7920549786	0	0	0	0	1584109957	1584109957
	360.5	46970690767891	206220487374572	277085654844850	133277662537136	92981657389658	151307230582821	40895433201088		360.5	7838706353	0	0	0	0	1567741271	1567741271
	361.5	47402148719256	200676140132445	277832500246729	136161584364383	91505425200034	150715559732569	40648551810094		361.5	7737473617	0	0	0	0	1547494723	1547494723
	362.5	47924924008073	195294500213359	278045868559953	139021029467735	90037622899195	150064789029663	40362520249016		362.5	7617351229	0	0	0	0	1523470246	1523470246
	363.5	48539470374438	190084425474035	277717238450430	141849483637260	88578518982658	149353827383764	40031009721827		363.5	7479006009	0	0	0	0	1495801202	1495801202
	364.5	49246424099968	185052214538121	276842382397026	144640829675439	87128535981419	148582077338395	39648719994383		364.5	7323265009	0	0	0	0	1464653002	1464653002
	365.5	50046586961689	180201845055129	275421485888534	147389406007552	85688245033044	147749513789190	39211528236111		365.5	7151106000	0	0	0	0	1430221200	1430221200
	366.5	50940907615709	175535206545946	273459198418577	150090058768870	84258359155638	146856746100948	38716595574522		366.5	6963645542	0	0	0	0	1392729108	1392729108
	367.5	51930461423134	171052324226890	270964614001267	152738186393528	82839725304801	145905062269924	38162435836371		367.5	6762124872	0	0	0	0	1352424974	1352424974
	368.5	53016428731372	166751571155771	267951180678535	155329775902641	81433315320228	144896454357709	37548951466184		368.5	6547893876	0	0	0	0	1309578775	1309578775
	369.5	54200071625237	162629866869004	264436540282330	157861430277495	80040215883706	143833624987554	36877441709779		369.5	6322393474	0	0	0	0	1264478695	1264478695
	370.5	55482709174176	158682861439390	260442301487265	160330386509038	78661617627372	142719975247448	36150587954149		370.5	6087136761	0	0	0	0	1217427352	1217427352
	371.5	56865691215793	154905104498126	255993750892964	162734524118479	77298803545492	141559574854171	35372420710519		371.5	5843689299	0	0	0	0	1168737860	1168737860
	372.5	58350370733202	151290199284290	251119508411411	165072364140121	75953136879461	140357115889697	34548272148720		372.5	5593648941	0	0	0	0	1118729788	1118729788
	373.5	59938074909631	147830942226020	245851134609251	167343058762574	74626048646882	139117851830872	33684717346625		373.5	5338625598	0	0	0	0	1067725120	1067725120
	374.5	61630074967961	144519448878475	240222698751345	169546371980918	73319024993894	137847523914519	32789506454964		374.5	5080221331	0	0	0	0	1016044266	1016044266
	375.5	63427554929671	141347267312359	234270317120431	171682651790300	72033594553700	136552277141292	31871488741860		375.5	4820011151	0	0	0	0	964002230	964002230
	376.5	65331579466113	138305480216245	228031671716382	173752794569746	70771315987313	135238568391160	30940527891482		376.5	4559524876	0	0	0	0	911904975	911904975
	377.5	67343061033040	135384797115814	221545519639399	175758202413034	69533765877851	133913069215828	30007405927773		377.5	4300230339	0	0	0	0	860046068	860046068
	378.5	69462726525316	132575638157786	214851203345557	177700734252329	68322527141045	132582565884406	29083710711152		378.5	4043518251	0	0	0	0	808703650	808703650
	379.5	71691083703097	129868210941412	207988171559905	179582651657007	67139178102101	131253859192704	28181699249669		379.5	3790688910	0	0	0	0	758137782	758137782
	380.5	74028387683288	127252581845846	200995519938420	181406560231234	65985282370744	129933666413906	27314126427922		380.5	3542940940	0	0	0	0	708588188	708588188
	381.5	76474607798167	124718743236365	193911559652252	183175347524442	64862379631153	128628527568476	26494026901413		381.5	3301362180	0	0	0	0	660272436	660272436
	382.5	79029395153709	122256677843531	186773420947067	184892118346239	63771977445661	127344717947241	25734437954369		382.5	3066922776	0	0	0	0	613384555	613384555
	383.5	81692051229307	119856421479866	179616697475074	186560128361420	62715544142427	126088168537619	25048054576472		383.5	2840470489	0	0	0	0	568094098	568094098
	384.5	84461497866466	117508125096806	172475135839609	188182716744906	61694502847088	124864395678975	24446816347093		384.5	2622728177	0	0	0	0	524545635	524545635
	385.5	87336248997157	115202117011909	165380373411429	189763238665956	60710226686975	123678440954685	23941439650835		385.5	2414293363	0	0	0	0	482858673	482858673
	386.5	90314384452300	112928965937804	158361726092529	191304998248940	59764035180733	122534821982461	23540927065993		386.5	2215639756	0	0	0	0	443127951	443127951
	387.5	93393526181249	110679545204061	151446026385368	192811182626914	58857191804487	121437494440416	23252104485758		387.5	2027120571	0	0	0	0	405424114	405424114
	388.5	96570817182579	108445098349653	144657510906731	194284797605958	57990902703879	120389825349760	23079248999457		388.5	1848973438	0	0	0	0	369794688	369794688
	389.5	99842903427343	106217305994496	138017755390252	195728605398963	57166316510059	119394577344223	23023869656529		389.5	1681326706	0	0	0	0	336265341	336265341
	390.5	103205919010255	103988353645107	131545654286823	197145064828161	56384525193611	118453903392791	23084685071259		390.5	1524206900	0	0	0	0	304841380	304841380
	391.5	106655474728114	101750999846039	125257441307065	198536274339268	55646565882408	117569351220579	23257809067950		391.5	1377547103	0	0	0	0	275509421	275509421
	392.5	110186650235448	99498643815113	119166746661774	199903918129517	54953423557868	116741876479944	23537117649659		392.5	1241196021	0	0	0	0	248239204	248239204
	393.5	113793989878855	97225391487754	113284686346384	201249215662460	54306034526852	115971863580461	23914739724965		393.5	1114927517	0	0	0	0	222985503	222985503
	394.5	117471502256876	94926118667080	107619978581244	202572874822727	53705290572119	115259152980009	24381599371806		394.5	998450373	0	0	0	0	199690075	199690075
	395.5	121212663501730	92596529819865	102179082443051	203875048960347	53152043663321	114603073677663	24927941019167		395.5	891418096	0	0	0	0	178283619	178283619
	396.5	125010424226066	90233210902942	96966353785639	205155298079622	52647111118417	114002479622537	25543786054867		396.5	793438576	0	0	0	0	158687715	158687715
	397.5	128857220034175	87833674550930	91984213744052	206412554440893	52191281097497	113455788773509	26219292077097		397.5	704083430	0	0	0	0	140816686	140816686
	398.5	132744985442232	85396395916777	87233325401915	207645092877742	51785318310207	112961023589775	26945007137462		398.5	622896905	0	0	0	0	124579381	124579381
	399.5	136665171027596	82920837527122	82712774575751	208850506150450	51429969817901	112515851819764	27712026727898		399.5	549404213	0	0	0	0	109880843	109880843
	400.5	140608763588478	80407461628108	78420251096377	210025685716533	51125970816312	112117626569162	28512069970870		400.5	483119218	0	0	0	0	96623844	96623844
	401.5	144566309068231	77857728700718	74352227428454	211166808313955	50874050277745	111763424757821	29337494539240		401.5	423551409	0	0	0	0	84710282	84710282
	402.5	148527938002100	75274081095979	70504131952972	212269328814955	50674936341709	111450083241543	30181269133765		402.5	370212109	0	0	0	0	74042422	74042422
	403.5	152483393213356	72659911088367	66870514710330	213327979825829	50529361339362	111174232035449	31036919638897		403.5	322619909	0	0	0	0	64523982	64523982
	404.5	156422059520379	70019513028059	63445203873025	214336778556410	50438066340604	110932324263695	31898461678554		404.5	280305325	0	0	0	0	56061065	56061065
	405.5	160332995205862	67358019737990	60221451649947	215289041472338	50401805114238	110720662636075	32760328964715		405.5	242814682	0	0	0	0	48562936	48562936
	406.5	164204965036473	64681323753691	57192068731377	216177407286238	50421347389421	110535422439440	33617303978138		406.5	209713263	0	0	0	0	41942653	41942653
	407.5	168026474653318	61995984505743	54349546744803	216993868788755	50497481313873	110372671201299	34464455226385		407.5	180587775	0	0	0	0	36117555	36117555
	408.5	171785806172969	59309123000267	51686168512993	217729814015770	50631014996956	110228385339791	35297083595524		408.5	155048150	0	0	0	0	31009630	31009630
	409.5	175471054915216	56628306010548	49194106174965	218376077179046	50822777029972	110098464261949	36110679045114		409.5	132728776	0	0	0	0	26545755	26545755
	410.5	179070167174941	53961422161174	46865507459449	218922999701931	51073615874154	109978742474330	36900887996718		410.5	113289192	0	0	0	0	22657838	22657838
	411.5	182570979054811	51316552610222	44692570582870	219360501594311	51384398008480	109865000370139	37663491153160		411.5	96414318	0	0	0	0	19282864	19282864
	412.5	185961256368439	48701839258920	42667608383846	219678163255848	51756004724175	109752974398246	38394391069979		412.5	81814296	0	0	0	0	16362859	16362859
	413.5	189228735719695	46125353527547	40783102410418	219865317637364	52189327458664	109638367350738	39089608546277		413.5	69223977	0	0	0	0	13844795	13844795
	414.5	192361166864691	43594968758620	39031747745216	219911152474132	52685261557809	109516859480094	39745286743625		414.5	58402146	0	0	0	0	11680429	11680429
	415.5	195346356523360	41118239199696	37406489393780	219804822106796	53244698360047	109384121116736	40357701875262		415.5	49130519	0	0	0	0	9826104	9826104
	416.5	198172213817939	38702288308236	35900551075861	219535568137060	53868515499056	109235827367630	40923279287728		416.5	41212568	0	0	0	0	8242514	8242514
	417.5	200826797543352	36353708811301	34507457254519	219092847927289	54557565326147	109067675372522	41438613787991		417.5	34472235	0	0	0	0	6894447	6894447
	418.5	203298365457868	34078476557692	33221049213646	218466469653906	55312661363316	108875404449286	41900493119620		418.5	28752552	0	0	0	0	5750510	5750510
	419.5	205575425816376	31881879736238	32035495960624	217646732381353	56134562708292	108654819320577	42305923577756		419.5	23914234	0	0	0	0	4782847	4782847
	420.5	207646791292638	29768464529615	30945300684261	216624569325856	57023956330468	108401816432568	42652156833395		420.5	19834246	0	0	0	0	3966849	3966849
	421.5	209501635434683	27741997741224	29945303447441	215391692235728	57981437211241	108112413214064	42936717141306		421.5	16404395	0	0	0	0	3280879	3280879
	422.5	211129551747746	25805446408357	29030680736636	213940734596161	59007486313720	107782779960524	43157428207718		422.5	13529954	0	0	0	0	2705991	2705991
	423.5	212520615408559	23960973911260	28196942433423	212265391155458	60102446391690	107409273860078	43312439088501		423.5	11128342	0	0	0	0	2225668	2225668
	424.5	213665447554110	22209951631863	27439926714528	210360551139893	61266495684319	106988474544943	43400248588075		424.5	9127863	0	0	0	0	1825573	1825573
	425.5	214555281982053	20552984819299	26755793328935	208222422435504	62499619586483	106517220430455	43419727716935		425.5	7466533	0	0	0	0	1493307	1493307
	426.5	215182034012730	18989951000946	26141015646270	205848643984885	63801580433170	105992645015600	43370139848209		426.5	6090976	0	0	0	0	1218195	1218195
	427.5	215538371105225	17520049037798	25592371817667	203238383711736	65171885588043	105412212252094	43251158283734		427.5	4955411	0	0	0	0	991082	991082
	428.5	215617784756106	16141856774270	25106935341201	200392419407753	66609754089303	104773750073726	43062881010709		428.5	4020726	0	0	0	0	804145	804145
	429.5	215414663007570	14853395163071	24682065278813	197313200226652	68114082172260	104075481169673	42805842477003		429.5	3253631	0	0	0	0	650726	650726
	430.5	214924362842732	13652196765219	24315396329686	194004886726750	69683408057691	103316050144416	42481022270961		430.5	2625903	0	0	0	0	525181	525181
	431.5	214143281527529	12535376605207	24004828926969	190473367768662	71315876469123	102494546259498	42089850619133		431.5	2113697	0	0	0	0	422739	422739
	432.5	213068925917921	11499703511772	23748519490652	186726253007266	73009203420830	101610521069688	41634210654630		432.5	1696947	0	0	0	0	339389	339389
	433.5	211699978586108	10541670267514	23544870938292	182772840223427	74760641892265	100664000381521	41116437423685		433.5	1358823	0	0	0	0	271765	271765
	434.5	210036359529445	9657561118864	23392523527847	178624057267510	76566949081267	99655490104987	40539313606759		434.5	1085261	0	0	0	0	217052	217052
	435.5	208079282179107	8843515447091	23290346081833	174292378984361	78424355994868	98585975737452	39906061934847		435.5	864551	0	0	0	0	172910	172910
	436.5	205831302322984	8095586659934	23237427620523	169791720044017	80328540203367	97456915370165	39220334254781		436.5	686973	0	0	0	0	137395	137395
	437.5	203296358570310	7409795615713	23233069411401	165137305210686	82274602628794	96270226287381	38486197172587		437.5	544490	0	0	0	0	108898	108898
	438.5	200479802981505	6782178136020	23276777425259	160345519117721	84257049277491	95028265387599	37708114148203		438.5	430477	0	0	0	0	86095	86095
	439.5	197388420509981	6208826382432	23368255173227	155433738123902	86269778845843	93733803807077	36890923839663		439.5	339490	0	0	0	0	67898	67898
	440.5	194030436009302	5685924070728	23507396884445	150420147287024	88306077124467	92389996275193	36039814405107		440.5	267074	0	0	0	0	53415	53415
	441.5	190415507662584	5209775661374	23694280971625	145323545828708	90358619094206	91000345843699	35160293350653		441.5	209591	0	0	0	0	41918	41918
	442.5	186554705856555	4776829802094	23929163719565	140163144762312	92419479562031	89568664740511	34258152381359		442.5	164080	0	0	0	0	32816	32816
	443.5	182460476710017	4383697403676	24212473121371	134958360504010	94480153088014	88099032165418	33339426565161		443.5	128143	0	0	0	0	25629	25629
	444.5	178146589722212	4027164806156	24544802776097	129728608364021	96531583850415	86595749903780	32410346982941		444.5	99838	0	0	0	0	19968	19968
	445.5	173628069254207	3704202541876	24926905753556	124493099754433	98564205936993	85063296648213	31477285917793		445.5	77601	0	0	0	0	15520	15520
	446.5	168921109863413	3411970227506	25359688322590	119270646804911	100567994384576	83506281920599	30546693579604		446.5	60176	0	0	0	0	12035	12035
	447.5	164042975841112	3147818121628	25844203431672	114079477813246	102532527070452	81929400455622	29625025403584		447.5	46556	0	0	0	0	9311	9311
	448.5	159011885604538	2909285873699	26381643823427	108937066625788	104447057334625	80337387852415	28718659156356		448.5	35935	0	0	0	0	7187	7187
	449.5	153846881983456	2694098964529	26973334658649	103859978608976	106300596952685	78734978233659	27833801509810		449.5	27675	0	0	0	0	5535	5535
	450.5	148567689716716	2500163304953	27620725519592	98863735406791	108082008813632	77126864552337	26976384442642		450.5	21265	0	0	0	0	4253	4253
	451.5	143194561855815	2325558418288	28325381658861	93962700153797	109780108376550	75517662092662	26151952880051		451.5	16304	0	0	0	0	3261	3261
	452.5	137748117025012	2168529587415	29088974355871	89169984273195	111383772709263	73911875590151	25365546362680		452.5	12472	0	0	0	0	2494	2494
	453.5	132249169768368	2027479301876	29913270242924	84497376443181	112882055637627	72313870278795	24621579204666		453.5	9520	0	0	0	0	1904	1904
	454.5	126718556437936	1900958294224	30800119461996	79955293782547	114264307297232	70727847054787	23923725387120		454.5	7252	0	0	0	0	1450	1450
	455.5	121176959223697	1787656411460	31751442515605	75552754810795	115520296152735	69157821822858	23274816057569		455.5	5512	0	0	0	0	1102	1102
	456.5	115644731062861	1686393526441	32769215680547	71297373276763	116640331373556	67607608984034	22676758607057		456.5	4181	0	0	0	0	836	836
	457.5	110141724174675	1596110656901	33855454859117	67195371550597	117615383328440	66080808913946	22130486457406		457.5	3164	0	0	0	0	633	633
	458.5	104687124967692	1515861426670	35012197753414	63251611942431	118437199873988	64580799192839	21635947595111		458.5	2390	0	0	0	0	478	478
	459.5	99299297961236	1444803974796	36241484260840	59469644042239	119098416104864	63110729268795	21192137401110		459.5	1802	0	0	0	0	360	360
	460.5	93995641200610	1382193393723	37545335006198	55851765981303	119592655281340	61673518172635	20797177627672		460.5	1356	0	0	0	0	271	271
	461.5	88792455422548	1327374757370	38925727945294	52399097400916	119914618754790	60271854856184	20448438962786		461.5	1018	0	0	0	0	204	204
	462.5	83704828946134	1279776783485	40384572999897	49111661854564	120060162906807	58908200698177	20142700233265		462.5	763	0	0	0	0	153	153
	463.5	78746539925119	1238906162133	41923684712512	45988476387181	120026361343128	57584793706015	19876333697887		463.5	571	0	0	0	0	114	114
	464.5	73929977233403	1204342572692	43544752939866	43027646100429	119811550896295	56303653948537	19645503684933		464.5	426	0	0	0	0	85	85
	465.5	69266080855865	1175734405679	45249311643699	40226461633850	119415360319543	55066589771727	19446365294239		465.5	318	0	0	0	0	64	64
	466.5	64764302224902	1152795202255	47038705874372	37581497644382	118838720950712	53875204379325	19275250916160		466.5	236	0	0	0	0	47	47
	467.5	60432584550467	1135300823321	48914057089730	35088710558606	118083859017051	52730902407835	19128834504077		467.5	175	0	0	0	0	35	35
	468.5	56277362752290	1123087361381	50876226996592	32743534079026	117154269687092	51634896175276	19004266325914		468.5	130	0	0	0	0	26	26
	469.5	52303582238298	1116049811703	52925780154287	30540971146055	116054673370060	50588211344080	18899273771351		469.5	96	0	0	0	0	19	19
	470.5	48514735399697	1114141524480	55062945630583	28475681285667	114790955188959	49591691805877	18812226317992		470.5	71	0	0	0	0	14	14
	471.5	44912914386537	1117374466374	57287578053338	26542062492543	113370088902443	48646003660247	18742164739098		471.5	52	0	0	0	0	10	10
	472.5	41498878461847	1125820328433	59599118456594	24734327016728	111800046903136	47751638233348	18688796050679		472.5	39	0	0	0	0	8	8
	473.5	38272134019782	1139612526989	61996555369709	23046570618167	110089698183322	46908914143594	18652456633842		473.5	28	0	0	0	0	6	6
	474.5	35231025203340	1158949155633	64478386652008	21472835041269	108248696404428	46117978491335	18634046611781		474.5	21	0	0	0	0	4	4
	475.5	32372832966233	1184096958743	67042582618969	20007163621178	106287360341345	45378807301294	18634939077100		475.5	15	0	0	0	0	3	3
	476.5	29693880390131	1215396411126	69686551050751	18643650079690	104216549091264	44691205404593	18656868317883		476.5	11	0	0	0	0	2	2
	477.5	27189642095119	1253268003303	72407104708570	17376480684771	102047534442655	44054805986883	18701801844114		477.5	8	0	0	0	0	2	2
	478.5	24854855653768	1298219848136	75200432011380	16199970048995	99791872775415	43469070067539	18771801775498		478.5	6	0	0	0	0	1	1
	479.5	22683633043394	1350856741745	78062071544799	15108590917555	97461278754238	42933286200346	18868881911722		479.5	4	0	0	0	0	0	0
	480.5	20669570332234	1411890829367	80986891080838	14096998354860	95067502925543	42446570704568	18994867402272		480.5	3	0	0	0	0	0	0
	481.5	18805853981555	1482154045103	83969071781695	13160048777263	92622215133404	42007868743804	19151264160002		481.5	2	0	0	0	0	0	0
	482.5	17085362365971	1562612512599	87002098244493	12292814304638	90136895420258	41615956569592	19339144833091		482.5	2	0	0	0	0	0	0
	483.5	15500761335702	1654383111170	90078755007889	11490592910564	87622733824192	41269445237903	19559057168325		483.5	1	0	0	0	0	0	0
	484.5	14044592883085	1758752427516	93191130100071	10748914851450	85090540195401	40966786091505	19810958983066		484.5	0	0	0	0	0	0	0
	485.5	12709356205512	1877198326476	96330626137274	10063545840933	82550664861897	40706278274418	20094181881799		485.5	0	0	0	0	0	0	0
	486.5	11487580684733	2011414383078	99487979411915	9430487417394	80012930694661	40486078518356	20407423585034		486.5	0	0	0	0	0	0	0
	487.5	10371890512722	2163337421021	102653287312719	8845974927124	77486576830105	40304213400738	20748766601548		487.5	0	0	0	0	0	0	0
	488.5	9355060890530	2335178397553	105816044313150	8306473515806	74980214061247	40158594235657	21115719268492		488.5	0	0	0	0	0	0	0
	489.5	8430065898075	2529456858347	108965186648039	7808672489064	72501791660071	40047034710719	21505274095719		489.5	0	0	0	0	0	0	0
	490.5	7590118284830	2749039155143	112089145665013	7349478369238	70058575190288	39967271332902	21913977946474		490.5	0	0	0	0	0	0	0
	491.5	6828701555374	2997180570412	115175909701695	6926006941309	67657134690597	39916986691878	22338008803172		491.5	0	0	0	0	0	0	0
	492.5	6139594824627	3277571421500	118213094191605	6535574547957	65303342460220	39893835489182	22773254552595		492.5	0	0	0	0	0	0	0
	493.5	5516890994004	3594387117745	121188019555503	6175688860491	63002379575012	39895473220551	23215390193074		493.5	0	0	0	0	0	0	0
	494.5	4955008853136	3952342011188	124087796280945	5844039322545	60758750174353	39919587328433	23659950931860		494.5	0	0	0	0	0	0	0
	495.5	4448699742288	4356746710529	126899416453699	5538487434112	58576302520461	39963930572218	24102399666534		495.5	0	0	0	0	0	0	0
	496.5	3993049425372	4813568310374	129609850851829	5257057017441	56458255806869	40026356282377	24538188230231		496.5	0	0	0	0	0	0	0
	497.5	3583475817986	5329492720596	132206150595361	4997924581906	54407231704075	40104855083985	24962812493918		497.5	0	0	0	0	0	0	0
	498.5	3215723198249	5911987955936	134675552213220	4759409883537	52425289658944	40197592581977	25371861946402		498.5	0	0	0	0	0	0	0
	499.5	2885853498983	6569366861826	137005584893545	4539966755857	50513965011776	40302947404397	25761064744447		499.5	0	0	0	0	0	0	0
	500.5	2590235241631	7310847304942	139184178599067	4338174271162	48674309056986	40419548894757	26126329471554		500.5	0	0	0	0	0	0	0
	501.5	2325530628987	8146607348676	141199771660941	4152728277419	46906930248332	40546313632871	26463785001861		501.5	0	0	0	0	0	0	0
	502.5	2088681264986	9087832367448	143041416433376	3982433342842	45212035832075	40682479848145	26769819973497		502.5	0	0	0	0	0	0	0
	503.5	1876892919403	10146750440861	144698881569161	3826195129855	43589473274313	40827638666719	27041123453833		503.5	0	0	0	0	0	0	0
	504.5	1687619704726	11336651723049	146162749497594	3683013210804	42038770936398	40981761014514	27274728451585		504.5	0	0	0	0	0	0	0
	505.5	1518547981815	12671886829683	147424507716309	3551974330790	40559177543764	41145218880472	27468059997256		505.5	0	0	0	0	0	0	0
	506.5	1367580262988	14167838654646	148476632582229	3432246116820	39149700068407	41318799537018	27618989575860		506.5	0	0	0	0	0	0	0
	507.5	1232819335814	15840861464650	149312664373091	3323071227555	37809139733569	41503711226936	27725897730624		507.5	0	0	0	0	0	0	0
	508.5	1112552788665	17708180670334	149927272509227	3223761934567	36536125915443	41701578763647	27787746633573		508.5	0	0	0	0	0	0	0
	509.5	1005238081126	19787746400078	150316309962881	3133695123010	35329147787179	41914427470855	27804164282977		509.5	0	0	0	0	0	0	0
	510.5	909488267997	22098033979840	150476856039651	3052307697819	34186583610287	42144653919119	27775541659593		510.5	0	0	0	0	0	0	0
	511.5	824058455667	24657784716234	150407246889575	2979092380090	33106727628456	42394982014004	27703143542013		511.5	0	0	0	0	0	0	0
	512.5	747833043465	27485681079200	150107093292628	2913593877870	32087814566111	42668403171855	27589232593663		512.5	0	0	0	0	0	0	0
	513.5	679813780442	30599951557454	149577285460048	2855405415213	31128041771459	42968099596923	27437204592894		513.5	0	0	0	0	0	0	0
	514.5	619108649394	34017902180350	148819984790011	2804165603532	30225589073877	43297350059433	27251730042256		514.5	0	0	0	0	0	0	0
	515.5	564921574706	37755374025274	147838602718666	2759555640029	29378636450586	43659418081852	27038893606042		515.5	0	0	0	0	0	0	0
	516.5	516542938320	41826128978845	146637767005576	2721296818624	28585379617126	44057423071698	26806317669517		516.5	0	0	0	0	0	0	0
	517.5	473340878593	46241169597187	145223275980036	2689148339946	27844043668721	44494195692896	26563249743309		517.5	0	0	0	0	0	0	0
	518.5	434753339626	51008003060233	143602041452507	2662905408226	27152894909884	44972119634095	26320585803958		518.5	0	0	0	0	0	0	0
	519.5	400280833462	56129863837359	141782021160427	2642397604353	26510251012559	45492962889632	26090794042098		519.5	0	0	0	0	0	0	0
	520.5	369479874165	61604914624416	139772141759546	2627487525938	25914489647751	46057702686363	25887698057171		520.5	0	0	0	0	0	0	0
	521.5	341957040821	67425450147177	137582213496737	2618069686890	25364055731185	46666349220562	25726078788820		521.5	0	0	0	0	0	0	0
	522.5	317363625703	73577133278107	135222837802187	2614069670911	24857467422718	47317774359925	25621064887514		522.5	0	0	0	0	0	0	0
	523.5	295390824099	80038297248460	132705309113543	2615443535224	24393321012024	48009552346670	25587305857921		523.5	0	0	0	0	0	0	0
	524.5	275765423218	86779351180856	130041512297252	2622177462855	23970294816368	48737820236110	25637962087390		524.5	0	0	0	0	0	0	0
	525.5	258245949158	93762328325512	127243817057293	2634287664169	23587152210640	49497166241354	25783595341404		525.5	0	0	0	0	0	0	0
	526.5	242619232940	100940616869021	124324970724858	2651820530447	23242743896807	50280554250815	26031089067555		526.5	0	0	0	0	0	0	0
	527.5	203813967229	108258911649158	121297990793915	2674853045016	22936009515851	51074315794234	26385149956284		527.5	0	0	0	0	0	0	0
	528.5	191563335464	115653421275765	118176058526062	2703493460018	22665978692239	51878103057909	26838124879159		528.5	0	0	0	0	0	0	0
	529.5	180631779496	123052358851007	114972414879144	2737882249818	22431771592681	52675011870429	27384272701707		529.5	0	0	0	0	0	0	0
	530.5	170890332151	130376735707879	111700259926085	2778193355291	22232599072218	53451735678725	28010388313434		530.5	0	0	0	0	0	0	0
	531.5	162225604177	137541466455037	108372656830407	2824635736552	22067762469819	54193749419198	28698838292816		531.5	0	0	0	0	0	0	0
	532.5	154538113845	144456780484024	105002441329611	2877455255552	21936653109408	54885573658488	29428441612070		532.5	0	0	0	0	0	0	0
	533.5	147740822626	151029920519388	101602137546617	2936936914320	21838751549662	55511097470523	30175486764311		533.5	0	0	0	0	0	0	0
	534.5	141757856815	157167093417644	98183880825340	3003407478912	21773626622061	56053953240154	30914780207919		534.5	0	0	0	0	0	0	0
	535.5	136523397226	162775623179186	94759348137328	3077238524814	21740934283918	56497933504494	31620650980417		535.5	0	0	0	0	0	0	0
	536.5	131980721294	167766241940655	91339696477188	3158849944968	21740416310725	56827437078966	32267867543320		536.5	0	0	0	0	0	0	0
	537.5	128081383937	172055442567532	87935509520998	3248713968595	21771898839413	57027929256095	32832447138464		537.5	0	0	0	0	0	0	0
	538.5	124784525571	175567807361110	84556752688932	3347359745940	21835290771672	57086399018645	33292352690847		538.5	0	0	0	0	0	0	0
	539.5	122056297539	178238222107246	81212736628024	3455378563032	21930582036876	56991795126544	33628078906670		539.5	0	0	0	0	0	0	0
	540.5	119869397106	180013883947515	77912089008835	3573429759766	22057841709466	56735422764538	33823130544079		540.5	0	0	0	0	0	0	0
	541.5	118202705946	180856015639661	74662734422817	3702247435680	22217215967987	56311283234418	33864394650085		541.5	0	0	0	0	0	0	0
	542.5	117041027897	180741207852792	71471882066569	3842648040358	22408925879017	55716340973327	33742406913674		542.5	0	0	0	0	0	0	0
	543.5	116374923548	179662324828790	68346020816921	3995538959507	22633264981791	54950704902111	33451511353475		543.5	0	0	0	0	0	0	0
	544.5	116200641135	177628926490286	65290921224922	4161928224471	22890596644301	54017714645023	32989912857570		544.5	0	0	0	0	0	0	0
	545.5	116520145162	174667180925264	62311643898162	4342935491329	23181351157721	52923926323528	32359623666927		545.5	0	0	0	0	0	0	0
	546.5	117341246329	170819263919370	59412553697575	4539804457830	23506022529168	51678997170054	31566307519993		546.5	0	0	0	0	0	0	0
	547.5	118677838589	166142265525444	56597339136051	2996999770724	23865164929094	49944089439980	30751417065245		547.5	0	0	0	0	0	0	0
	548.5	120550251812	160706646105703	53869036352307	3078251064340	24259388745316	48406774503896	29673581006503		548.5	0	0	0	0	0	0	0
	549.5	122985731346	154594304492566	51230057019599	3164667268744	24689356190373	46760274140526	28470068571039		549.5	0	0	0	0	0	0	0
	550.5	126019059164	147896337682796	48682219553854	3256459978901	25155776407546	45023362536452	27158058499544		550.5	0	0	0	0	0	0	0
	551.5	129693335115	140710583756584	46226782996563	3353855197913	25659400013877	43216063060011	25756468400596		551.5	0	0	0	0	0	0	0
	552.5	134060941285	133139046963590	43864482968950	3457093851829	26201013020014	41359139549134	24285457711143		552.5	0	0	0	0	0	0	0
	553.5	139184717849	125285305706141	41595569122532	3566432342455	26781430060531	39473584389901	22765943514053		553.5	0	0	0	0	0	0	0
	554.5	145139385078	117252000648392	39419843544130	3682143137544	27401486871259	37580122717280	21219152115656		554.5	0	0	0	0	0	0	0
	555.5	152013253727	109138491793465	37336699614356	3804515397704	28062031944840	35698750400818	19666228299370		555.5	0	0	0	0	0	0	0
	556.5	159910275077	101038760857500	35345160860566	3933855638965	28763917301193	33848320986660	18127922045552		556.5	0	0	0	0	0	0	0
	557.5	168952492764	93039619565844	33443919391561	4070488429989	29507988307701	32046193637572	16624368732246		557.5	0	0	0	0	0	0	0
	558.5	179282971659	85219266811192	31631373548493	4214757122554	30295072489966	30307950588773	15174972192894		558.5	0	0	0	0	0	0	0
	559.5	191069294914	77646219067294	29905664453403	4367024613605	31125967275399	28647188940923	13798387914973		559.5	0	0	0	0	0	0	0
	560.5	204507739449	70378620204634	28264711185144	4527674136929	32001426623123	27075387977855	12512581412226		560.5	0	0	0	0	0	0	0
	561.5	219828263485	63463919968224	26706244358421	4697110082017	32922146497240	25601849833877	11334897327406		561.5	0	0	0	0	0	0	0
	562.5	237300467971	56938895658891	25227837925169	4875758837253	33888749155589	24233708408975	10282011437599		562.5	0	0	0	0	0	0	0
	563.5	257240728138	50829979638904	23826939060571	5064069653928	34901766235700	22975999063448	9369555621515		563.5	0	0	0	0	0	0	0
	564.5	280020733316	45153846546850	22500896035073	5262515527097	35961620637784	21831779896024	8611149033071		564.5	0	0	0	0	0	0	0
	565.5	306077724139	39918208653807	21246984008816	5471594088551	37068607222069	20802294339476	8016651824471		565.5	0	0	0	0	0	0	0
	566.5	335926778527	35122765545158	20062428718600	5691828506260	38222872356990	19887164381107	7589831683862		566.5	0	0	0	0	0	0	0
	567.5	370175573809	30760254959153	18944428056889	5923768383968	39424392383269	19084603871418	7326270850584		567.5	0	0	0	0	0	0	0
	568.5	240141837995	26817554746678	17890171566583	6167990653602	40672951079634	18357761976898	7233923843953		568.5	0	0	0	0	0	0	0
	569.5	260513226569	23276790980705	16896857899438	6425100451781	41968116251378	17765475761974	7252326263457		569.5	0	0	0	0	0	0	0
	570.5	283463922603	20116413700286	15961710302642	6695731971149	43309215590727	17273307097482	7376353906355		570.5	0	0	0	0	0	0	0
	571.5	309339540791	17312209031471	15081990215494	6980549275226	44695311996608	16875880011918	7581876592031		571.5	0	0	0	0	0	0	0
	572.5	338536047739	14838223989328	14255009068748	7280247064626	46125178575665	16567438949221	7847377621350		572.5	0	0	0	0	0	0	0
	573.5	371507126416	12667587654349	13020108239789	7595551380631	47597273585758	16250405597388	8163771972184		573.5	0	0	0	0	0	0	0
	574.5	408772599306	10773219289838	12291520545699	7927220230532	49109715626636	16102089658402	8501556795395		574.5	0	0	0	0	0	0	0
	575.5	450928048826	9128420041615	11607937663011	8276044117505	50660259417252	16024717857642	8857969529533		575.5	0	0	0	0	0	0	0
	576.5	498655787903	7707349979206	10966932995200	8642846455463	52246272545347	16012411552624	9225808072197		576.5	0	0	0	0	0	0	0
	577.5	552737348405	6485396306382	10366165870372	9028483847912	53864713612020	16059499397018	9600017102490		577.5	0	0	0	0	0	0	0
	578.5	614067669927	5439441594718	9803384850462	9433846207005	55512112230063	16160570510435	9977080787682		578.5	0	0	0	0	0	0	0
	579.5	683671186044	4548042923257	9276430019367	9859856687237	57184551373113	16310510437804	10354540527120		579.5	0	0	0	0	0	0	0
	580.5	762720018573	3791533951242	8783234358979	10307471405708	58877652595369	16504522465974	10730629781392		580.5	0	0	0	0	0	0	0
	581.5	852554502442	3152062332258	8321824318133	10777678918306	60586564673590	16738136948946	11104006361023		581.5	0	0	0	0	0	0	0
	582.5	954706272948	2613574647758	7890319673892	11271499418789	62305956230692	17007211248816	11473561107439		582.5	0	0	0	0	0	0	0
	583.5	1070924152769	2161760337828	7486932778615	11789983625197	64030012911832	17307922761248	11838284429249		583.5	0	0	0	0	0	0	0
	584.5	1203203076402	1783965079409	7109967280425	12334211315676	65752439680728	17636757286528	12197175735810		584.5	0	0	0	0	0	0	0
	585.5	1353816283179	1469082830482	6757816397902	12905289472814	67466468786499	17990494754175	12549184245910		585.5	0	0	0	0	0	0	0
	586.5	1525350994671	1207434428717	6428960823641	13504349993567	69164873922982	18366194032716	12893172550079		586.5	0	0	0	0	0	0	0
	587.5	1720747765623	990639292221	6121966324640	14132546919529	70839991061600	18761178272722	13227896612644		587.5	0	0	0	0	0	0	0
	588.5	1943343657462	811485482138	5835481101154	14791053140268	72483746379319	19173021952068	13551997677922		588.5	0	0	0	0	0	0	0
	589.5	2196919326192	663802199069	5568232959676	15481056520313	74087691626030	19599540526256	13864002891365		589.5	0	0	0	0	0	0	0
	590.5	2485750039613	542337727054	5319026349455	16203755399138	75643047190638	20038783341180	14162332458184		590.5	0	0	0	0	0	0	0
	591.5	2814660538538	442644924806	5086739306664	16960353412808	77140753013351	20489030239233	14445311917511		591.5	0	0	0	0	0	0	0
	592.5	3189083529416	360975598434	4870320344794	17752053584871	78571527368369	20948792085177	14711188680287		592.5	0	0	0	0	0	0	0
	593.5	3615121437830	294184467931	4668785325043	18580051634665	79925933406634	21416815254421	14958152418299		593.5	0	0	0	0	0	0	0
	594.5	4099610860807	239642951150	4481214335856	19445528452168	81194453194099	21892089958816	15184359242863		594.5	0	0	0	0	0	0	0
	595.5	4650188926897	195162619035	4306748606487	20349641690113	82367568816027	22373862131712	15387959912214		595.5	0	0	0	0	0	0	0
	596.5	5275360504894	158927908912	4144587475739	21293516427770	83435849954018	22861648454267	15567132589301		596.5	0	0	0	0	0	0	0
	597.5	5984564892849	129437501609	3993985433411	22278234863730	84390047159373	23355253970194	15720120958201		597.5	0	0	0	0	0	0	0
	598.5	6788240269305	105453657338	3854249248989	23304825001466	85221189869344	23854791609288	15845278825543		598.5	0	0	0	0	0	0	0
	599.5	7697883799952	85958749505	3724735199178	24374248298557	85920688042925	24360702818023	15941122703808		599.5	0	0	0	0	0	0	0
	600.5	8726104868469	70118222043	3604846403490	25487386258037	86480436123618	24873778375131	16006394312048		600.5	0	0	0	0	0	0	0
	601.5	9886668450477	57249212955	3494030274891	26645025951041	86892917878546	25395178353582	16040135450507		601.5	0	0	0	0	0	0	0
	602.5	11194525178667	46794125209	3391776090535	27847844473870	87151310535294	25926450080715	16041778314195		602.5	0	0	0	0	0	0	0
	603.5	12665824177843	38298478308	3297612686106	29096392353934	87249586517760	26469542842790	16011254982524		603.5	0	0	0	0	0	0	0
	604.5	14317904291341	31392433751	3211106275689	30391075938022	87182611007547	27026817989270	15949130505976		604.5	0	0	0	0	0	0	0
	605.5	16169258904378	25775450703	3131858398015	31732138814231	86946233491415	27601053011748	15856764566264		605.5	0	0	0	0	0	0	0
	606.5	18239469221136	21203591143	3059503988892	33119642338725	86537371464214	28195438120822	15736506864889		606.5	0	0	0	0	0	0	0
	607.5	20549100603009	17479054297	2993709578726	34553445363692	85954084457631	28813563811471	15591930704718		607.5	0	0	0	0	0	0	0
	608.5	23119556464606	14441576683	2934171613419	36033183285944	85195636663582	29459397920847	15428106879448		608.5	0	0	0	0	0	0	0
	609.5	25972884290831	11961385824	2880614896382	37558246564067	84262546513276	30137250730076	15251914675989		609.5	0	0	0	0	0	0	0
	610.5	29131528624068	9933442105	2832791148861	39127758880301	83156621753628	30851726769792	15072376716070		610.5	0	0	0	0	0	0	0
	611.5	32618026423869	8272744356	2790477685631	40740555155780	81880978755760	31607662153079	14900987323709		611.5	0	0	0	0	0	0	0
	612.5	36454641052729	6910510644	2753476202650	42395159655544	80440045042862	32410046492886	14751978466631		612.5	0	0	0	0	0	0	0
	613.5	40662932340340	5791076822	2721611673287	44089764456901	78839544314133	33263928772297	14642434156989		613.5	0	0	0	0	0	0	0
	614.5	45263261741862	4869381974	2694731349504	45822208583420	77086463551543	34174306921661	14592131199273		614.5	0	0	0	0	0	0	0
	615.5	50274233552614	4108932493	2672703864391	47589958141210	75189002144899	35146001327121	14622970004637		615.5	0	0	0	0	0	0	0
	616.5	55712075479247	3480155588	2655418432343	49390087823068	73156503332148	36183513044479	14757893289905		616.5	0	0	0	0	0	0	0
	617.5	61589964563866	2959068992	2642784143334	51219264178065	70999368618993	37290868114650	15019299576344		617.5	0	0	0	0	0	0	0
	618.5	67917307480075	2526206944	2634729347577	53073731063557	68728956213193	38471450062269	15427135933402		618.5	0	0	0	0	0	0	0
	619.5	74698987502234	2165753560	2631201127090	54949297726539	66357464865544	39727823394994	15997032011319		619.5	0	0	0	0	0	0	0
	620.5	81934593875338	1864843799	2632164850589	56841329969088	63897804845317	41061551676826	16738902435579		620.5	0	0	0	0	0	0	0
	621.5	89617652781711	1612999734	2637603808295	58744744869906	61363458083710	42473014508671	17656323055930		621.5	0	0	0	0	0	0	0
	622.5	97734882439837	1401675948	2647518923193	60654009530240	58768329779578	43961228469759	18746725071684		622.5	0	0	0	0	0	0	0
	623.5	106265497900228	1223892885	2661928535348	62563144312702	56126593977249	45523677723682	20002196528555		623.5	0	0	0	0	0	0	0
	624.5	115180593643641	1073941059	2680868255918	64465731019983	53452535779165	47156160527953	21410561513344		624.5	0	0	0	0	0	0	0
	625.5	124442633891949	947142329	2704390887379	66354926439537	50760392952492	48852658262737	22956443016878		625.5	0	0	0	0	0	0	0
	626.5	134005081440153	839657126	2732566406573	68223481635654	48064199712531	50605233770407	24622135455076		626.5	0	0	0	0	0	0	0
	627.5	143812195575172	748328681	2765482006996	70063767329755	45377635426397	52403965733400	26388234739969		627.5	0	0	0	0	0	0	0
	628.5	153799028100456	670557064	2803242196617	71867805636407	42713880866817	54236925471472	28234053813271		628.5	0	0	0	0	0	0	0
	629.5	163891643513472	604197235	2845968947480	73627308353036	40085484474224	56090201897090	30137885799876		629.5	0	0	0	0	0	0	0
	630.5	174007584859308	547476452	2893801892916	75333721912830	37504240847826	57947979397867	32077180234240		630.5	0	0	0	0	0	0	0
	631.5	184056600785645	498927306	2946898568139	76978279004530	34981083394927	59792672136109	34028686378030		631.5	0	0	0	0	0	0	0
	632.5	193941641786182	457333361	3005434689534	78552056756492	32525992735655	61605116660245	35968602201854		632.5	0	0	0	0	0	0	0
	633.5	203560124887414	421684999	3069604467614	80046041254015	30147922085807	63364822875970	37872753367006		633.5	0	0	0	0	0	0	0
	634.5	212805456162000	391143503	3139620948189	81451198032570	27854740448732	65050281346999	39716815142932		634.5	0	0	0	0	0	0	0
	635.5	221568789954390	365011844	3215716375798	82758548048210	25653194037934	66639322685635	41476581653501		635.5	0	0	0	0	0	0	0
	636.5	229740992910314	342710897	3298142572807	83959248489277	23548885942885	68109522525236	43128280577205		636.5	0	0	0	0	0	0	0
	637.5	237214770336517	323760080	3387171327103	85044677649205	21546273657586	69438643346098	44648926835794		637.5	0	0	0	0	0	0	0
	638.5	243886902642845	307761608	3483094780423	86006522943680	19648683712422	70605102368196	46016705438591		638.5	0	0	0	0	0	0	0
	639.5	249660531128558	294387713	3586225808777	86836871020603	17858342313328	71588452931796	47211371200179		639.5	0	0	0	0	0	0	0
	640.5	254447425800707	283370300	3696898385447	87528298793818	16176420589393	72369865387933	48214651375825		640.5	0	0	0	0	0	0	0
	641.5	258170163646385	274492624	3815467916324	88073964121005	14603092801302	72932592595528	49010636271386		641.5	0	0	0	0	0	0	0
	642.5	260764144290987	267582668	3942311536265	88467694755844	13137605666258	73262404766404	49586142573003		642.5	0	0	0	0	0	0	0
	643.5	262179371525724	262507938	4077828354207	88704074145680	11778356816145	73347978669939	49931034498737		643.5	0	0	0	0	0	0	0
	644.5	262381933911018	259171494	4222439633921	88778522593887	10522980324782	73181227127020	50038488890654		644.5	0	0	0	0	0	0	0
	645.5	261355125511458	257509047	4376588895989	88687372305371	9368437219864	72757556288346	49905192013785		645.5	0	0	0	0	0	0	0
	646.5	259100158642037	257487016	4540741925725	88427934844999	8311108925593	72076040365074	49531458066877		646.5	0	0	0	0	0	0	0
	647.5	255636433854237	259101469	4715386670665	87998559597930	7346891668525	71139506178565	48921262144941		647.5	0	0	0	0	0	0	0
	648.5	251001347764421	262377895	4901033010166	87398681903579	6471290005597	69954523012332	48082183523420		648.5	0	0	0	0	0	0	0
	649.5	245249636015870	267371807	5098212378821	86628859661726	5679507802247	68531296646094	47025258516376		649.5	0	0	0	0	0	0	0
	650.5	238452265955944	274170187	5307477224199	85690797361465	4966535184992	66883469979357	45764745654201		650.5	0	0	0	0	0	0	0
	651.5	230694910531419	282893814	5529400279019	84587356672052	4327230211790	65027836117619	44317809338908		651.5	0	0	0	0	0	0	0
	652.5	222076050776275	293700569	5764573626674	83322552951796	3756394237720	62983973058607	42704131330825		652.5	0	0	0	0	0	0	0
	653.5	212704768178046	306789820	6013607538948	81901537271841	3248840191533	60773811994038	40945462221137		653.5	0	0	0	0	0	0	0
	654.5	202698299462249	322408043	6277129064002	80330563808806	2799453215444	58421153591709	39065127312921		654.5	0	0	0	0	0	0	0
	655.5	192179434500806	340855885	6555780342944	78616942736619	2403243348774	55951148357006	37087502984549		655.5	0	0	0	0	0	0	0
	656.5	181273842516899	362496925	6850216633163	76768979031090	2055390148654	53389758165346	35037480527474		656.5	0	0	0	0	0	0	0
	657.5	170107412589088	387768447	7161104017158	74795897870875	1751279334519	50763216316017	32939934648184		657.5	0	0	0	0	0	0	0
	658.5	158803691503877	417194620	7489116776375	72707757608971	1486531712684	48097502959305	30819213280013		658.5	0	0	0	0	0	0	0
	659.5	147481495553435	451402591	7834934410854	70515351527631	1257024781318	45417851535166	28698664124065		659.5	0	0	0	0	0	0	0
	660.5	136252763401727	491142086	8199238286746	68230099841805	1058907532258	42748300040924	26600211532027		660.5	0	0	0	0	0	0	0
	661.5	125220705099668	537309267	8582707896302	65863933613191	888609055090	40111298594704	24543995052831		661.5	0	0	0	0	0	0	0
	662.5	114478288549074	590975769	8986016717067	63429172413500	742841610338	37527382053149	22548078359162		662.5	0	0	0	0	0	0	0
	663.5	104107089839666	653424030	9409827660314	60938397706902	618598875021	35014913501187	20628234478601		663.5	0	0	0	0	0	0	0
	664.5	94176518780145	726190320	9854788102420	58404324006994	513150076575	32589901431291	18797810441414		664.5	0	0	0	0	0	0	0
	665.5	84743416303641	811117137	10321524496834	55839669907131	424030723431	30265890509635	17067671737959		665.5	0	0	0	0	0	0	0
	666.5	75852006978052	910417074	10810636569384	53257031072583	349030615237	28053923130466	15446224445554		666.5	0	0	0	0	0	0	0
	667.5	67534178130264	1026750688	11322691104802	50668757228308	286179776051	25962566598022	13939510548762		667.5	0	0	0	0	0	0	0
	668.5	59810047535912	1163321502	11858215338220	48086835073924	233732903064	23997998834524	12551369759505		668.5	0	0	0	0	0	0	0
	669.5	52688774538844	1323991968	12417689971929	45522778906875	190152864787	22164144054881	11283658842516		669.5	0	0	0	0	0	0	0
	670.5	46169564930426	1513425050	13001541844608	42987530557412	154093718977	20462848895294	10136516714909		670.5	0	0	0	0	0	0	0
	671.5	40242817953462	1737257161	13610136287545	40491370010994	124383654741	18894089032780	9108659957389		671.5	0	0	0	0	0	0	0
	672.5	34891364191130	2002309427	14243769209949	38043837852599	100008197472	17456196352115	8197688409576		672.5	0	0	0	0	0	0	0
	673.5	30091745632059	2316845795	14902658963798	35653670398936	80093951497	16146097158417	7400374198158		673.5	0	0	0	0	0	0	0
	674.5	25815493465884	2690888350	15586938046509	33328748106685	63893095246	14959552720535	6712900984254		674.5	0	0	0	0	0	0	0
	675.5	22030364784652	3136602466	16296644708063	31076057559355	50768788443	13891394488596	6131016791028		675.5	0	0	0	0	0	0	0
	676.5	18701505885965	3668767095	17031714537367	28901667057959	40181601181	12935747569913	5650069837058		676.5	0	0	0	0	0	0	0
	677.5	15792516882648	4305348739	17791972110582	26810715568454	31677031205	12086237388326	5264920138523		677.5	0	0	0	0	0	0	0
	678.5	13266399418648	5068201548	18577122791747	24807414528868	24874138570	11336175815876	4969763043290		678.5	0	0	0	0	0	0	0
	679.5	11086376123788	5983920552	19386744782453	22895061789701	19455295857	10678724382470	4757951793074		679.5	0	0	0	0	0	0	0
	680.5	9216576732599	7084880572	20220281524630	21076066760359	15157027265	10107033385085	4621933158242		680.5	0	0	0	0	0	0	0
	681.5	7622591326407	8410499744	21077034564528	19351985668629	11761890526	9614356789967	4553380944624		681.5	0	0	0	0	0	0	0
	682.5	6271895798283	10008774216	21956156991224	17723565706051	9091341355	9194143722226	4543528788111		682.5	0	0	0	0	0	0	0
	683.5	5134158310097	11938139419	22856647565059	16190796737027	6999510395	8840108052399	4583614611134		683.5	0	0	0	0	0	0	0
	684.5	4181438206445	14269723519	23777345653661	14752969189851	5367816669	8546278118029	4665311221181		684.5	0	0	0	0	0	0	0
	685.5	3388290609906	17090070504	24716927092032	13408736726250	4100338928	8307028967524	4781045263699		685.5	0	0	0	0	0	0	0
	686.5	2731790833126	20504423738	25673901082073	12156182295520	3119866215	8117099700134	4924167637202		686.5	0	0	0	0	0	0	0
	687.5	2191492916290	24640676025	26646608243018	10992886223116	2364551005	7971598521891	5088991144404		687.5	0	0	0	0	0	0	0
	688.5	1749336164584	29654109106	27633219917164	9915995053139	1785091870	7865998067173	5270736345568		688.5	0	0	0	0	0	0	0
	689.5	1389512654230	35733064192	28631738829554	8922289958492	1342377288	7796123376751	5465427943216		689.5	0	0	0	0	0	0	0
	690.5	1098307432547	43105705275	29640001188343	8008253645378	1005527661	7758134699841	5669773651208		690.5	0	0	0	0	0	0	0
	691.5	863921680275	52048058456	30655680301453	7170134806449	750278340	7748507024995	5881045113492		691.5	0	0	0	0	0	0	0
	692.5	676287543322	62893532691	31676291771610	6404009314273	557652436	7764007962866	6096970633884		692.5	0	0	0	0	0	0	0
	693.5	526881767897	76044149719	32699200314505	5705837489640	412877998	7801675319952	6315643201437		693.5	0	0	0	0	0	0	0
	694.5	408543760378	91983732227	33721628228965	5071516922225	304509775	7858795430714	6535443884312		694.5	0	0	0	0	0	0	0
	695.5	315302295228	111293318425	34740665527046	4496930462706	223721021	7932883064885	6754979119261		695.5	0	0	0	0	0	0	0
	696.5	242213847072	134669086257	35753281713148	3977989138725	163735700	8021663504180	6973029927203		696.5	0	0	0	0	0	0	0
	697.5	185214446952	162943079283	36756339178094	3510669873228	119375787	8123057190669	7188511100959		697.5	0	0	0	0	0	0	0
	698.5	140986065295	197107026147	37746608152983	3091047997033	86702358	8235167188763	7400438635305		698.5	0	0	0	0	0	0	0
	699.5	106837801891	238339533203	38720783144339	2715324648549	62732579	8356269572112	7607903947546		699.5	0	0	0	0	0	0	0
	700.5	80601605370	288036901441	39675500749573	2379849240188	45217755	8484806742865	7810053702421		700.5	0	0	0	0	0	0	0
	701.5	60541834841	347847770084	40607358729352	2081137243014	32470185	8619383609495	8006074286273		701.5	0	0	0	0	0	0	0
	702.5	45277695316	419711715134	41512936192380	1815883598910	23228812	8758766486110	8195180171175		702.5	0	0	0	0	0	0	0
	703.5	33717405469	505901826670	42388814726818	1580972112312	16555507	8901884525355	8376605576761		703.5	0	0	0	0	0	0	0
	704.5	25002870826	609071148460	43231600295491	1373481203453	11755424	9047833454731	8549598985947		704.5	0	0	0	0	0	0	0
	705.5	18463618162	732302682248	44037945693273	1190686422198	8316138	9195881346404	8713420208155		705.5	0	0	0	0	0	0	0
	706.5	13578780445	879162432404	44804573353034	1030060127633	5861384	9345476110980	8867339819459		706.5	0	0	0	0	0	0	0
	707.5	9945990898	1053754690459	45528298272713	889268734759	4116058	9496254360977	9010640948124		707.5	0	0	0	0	0	0	0
	708.5	7256137002	1260778432016	46206050829494	766167917806	2879875	9648051239239	9142623523550		708.5	0	0	0	0	0	0	0
	709.5	5273030340	1505583320143	46834899239591	658796140793	2007635	9800910747700	9262611269654		709.5	0	0	0	0	0	0	0
	710.5	3817158109	1794223383587	47412071423023	565366862093	1394516	9955096044265	9369961905415		710.5	0	0	0	0	0	0	0
	711.5	2752791050	2133505972050	47934976030605	484259731789	965157	10111099098130	9464081215290		711.5	0	0	0	0	0	0	0
	712.5	1977826179	2531033096090	48401222399642	414011070229	665606	10269649011549	9544441872863		712.5	0	0	0	0	0	0	0
	713.5	1415838531	2995231754037	48808639210288	353303884250	457394	10431718228900	9610608134826		713.5	0	0	0	0	0	0	0
	714.5	1009902416	3535369355176	49155291628765	300957645352	313204	10598525768982	9662267761069		714.5	0	0	0	0	0	0	0
	715.5	717818899	4161549898410	49439496738235	255918022224	213715	10771536538297	9699272737832		715.5	0	0	0	0	0	0	0
	716.5	508452314	4884686193808	49659837077985	217246729429	145320	10952455719772	9721690549375		716.5	0	0	0	0	0	0	0
	717.5	358935025	5716443163594	49815172131688	184111625102	98471	11143217190776	9729867798094		717.5	0	0	0	0	0	0	0
	718.5	252547137	6669147175673	49904647630428	155777163680	66496	11345964916683	9724507818660		718.5	0	0	0	0	0	0	0
	719.5	177117344	7755656496345	49927702562908	131595285316	44750	11563026301332	9706763420480		719.5	0	0	0	0	0	0	0
	720.5	123823502	8989188349617	49884073811915	110996801735	30013	11796876563357	9678344807630		720.5	0	0	0	0	0	0	0
	721.5	86297858	10383098784328	49773798365187	93483319088	20061	12050093357304	9641640767014		721.5	0	0	0	0	0	0	0
	722.5	59963052	11950612618724	49597213081051	78619721751	13364	12325301079588	9599848006405		722.5	0	0	0	0	0	0	0
	723.5	41541894	13704502180357	49354952014284	66027226918	8874	12625104594465	9557098664956		723.5	0	0	0	0	0	0	0
	724.5	28697231	15656715402659	49047941343175	55377008136	5872	12952012491415	9518569262049		724.5	0	0	0	0	0	0	0
	725.5	19768664	17817956062818	48677391962578	46384376454	3873	13308350434878	9490545931500		725.5	0	0	0	0	0	0	0
	726.5	13580975	20197221518250	48244789838722	38803500366	2547	13696165688172	9480412007298		726.5	0	0	0	0	0	0	0
	727.5	9305371	22801306148008	47751884245890	32422640060	1669	14117124468200	9496517904113		727.5	0	0	0	0	0	0	0
	728.5	6359435	25634281737535	47200674029524	27059867384	1090	14572404398994	9547894824091		728.5	0	0	0	0	0	0	0
	729.5	4335293	28696969128625	46593392061578	22559240211	710	15062584953284	9643789199578		729.5	0	0	0	0	0	0	0
	730.5	2948267	31986418423954	45932488072202	18787398282	461	15587539368633	9793027772906		730.5	0	0	0	0	0	0	0
	731.5	2000308	35495417707836	45220610058753	15630547022	298	16146332062843	10003270218372		731.5	0	0	0	0	0	0	0
	732.5	1354072	39212052413884	44460584483967	12991795936	192	16737126009610	10280252576284		732.5	0	0	0	0	0	0	0
	733.5	914608	43119338917815	43655395486030	10788819002	124	17357104827516	10627148300891		733.5	0	0	0	0	0	0	0
	734.5	616468	47194956470665	42808163327038	8951805683	79	18002414443987	11044157312289		734.5	0	0	0	0	0	0	0
	735.5	414668	51411101013030	41922122312336	7421672807	51	18668129082578	11528379080349		735.5	0	0	0	0	0	0	0
	736.5	278381	55734482595523	41000598407699	6148509358	32	19348245958198	12073956579120		736.5	0	0	0	0	0	0	0
	737.5	186535	60126484977932	40046986782471	5090228210	21	20035712435034	12672423817428		737.5	0	0	0	0	0	0	0
	738.5	124766	64543501483530	39064729496194	4211400883	13	20722488501077	13313168375174		738.5	0	0	0	0	0	0	0
	739.5	83307	68937455391741	38057293539202	3482253462	8	21399646253544	13983930171199		739.5	0	0	0	0	0	0	0
	740.5	55532	73256506249086	37028149423430	2877803829	5	22057506706376	14671284121233		740.5	0	0	0	0	0	0	0
	741.5	36960	77445935675683	35980750508155	2377122356	3	22685812668631	15361082128681		741.5	0	0	0	0	0	0	0
	742.5	24562	81449197914922	34918513226920	1962700025	2	23273934773286	16038850039294		742.5	0	0	0	0	0	0	0
	743.5	16299	85209111895696	33844798365842	1619909716	1	23811106037511	16690145708552		743.5	0	0	0	0	0	0	0
	744.5	10802	88669163432379	32762893524367	1336548026	0	24286678703115	17300887152877		744.5	0	0	0	0	0	0	0
	745.5	7149	91774878851391	31675996869992	1102446464	0	24690395634999	17857657998806		745.5	0	0	0	0	0	0	0
	746.5	4726	94475225307639	30587202278308	909142249	0	25012667346584	18347993762283		746.5	0	0	0	0	0	0	0
	747.5	3121	96723988765662	29499485930515	749600147	0	25244844859889	18760648594155		747.5	0	0	0	0	0	0	0
	748.5	2058	98481078461124	28415694418728	617977909	0	25379478171964	19085838916773		748.5	0	0	0	0	0	0	0
	749.5	1356	99713706880644	27338534392510	509428847	0	25410550140672	19315458201414		749.5	0	0	0	0	0	0	0
	750.5	893	100397397053785	26270563758442	419935982	0	25333676149821	19443256053473		750.5	0	0	0	0	0	0	0
	751.5	587	100516774203408	25214184429236	346172942	0	25146260961235	19464974686803		751.5	0	0	0	0	0	0	0
	752.5	386	100066106404772	24171636600280	285387498	0	24847605678587	19378436633583		752.5	0	0	0	0	0	0	0
	753.5	254	99049568517987	23144994517890	235304200	0	24438959668066	19183578976042		753.5	0	0	0	0	0	0	0
	754.5	166	97481214798169	22136163688046	194043111	0	23923514505898	18882431318316		754.5	0	0	0	0	0	0	0
	755.5	109	95384657729571	21146879463494	160052059	0	23306339449047	18479036972588		755.5	0	0	0	0	0	0	0
	756.5	72	92792463049282	20178706935700	132050247	0	22594260407060	17979319224677		756.5	0	0	0	0	0	0	0
	757.5	47	89745282999781	19233042049177	108981369	0	21795686806075	17390896915406		757.5	0	0	0	0	0	0	0
	758.5	31	86290760871707	18311113848820	89974676	0	20920392939047	16722855764776		758.5	0	0	0	0	0	0	0
	759.5	20	82482249257541	17413987764792	74312683	0	19979262267007	15985483741182		759.5	0	0	0	0	0	0	0
	760.5	13	78377391652089	16542569835789	61404404	0	18984004578459	15189980233341		760.5	0	0	0	0	0	0	0
	761.5	9	74036621706434	15697611768552	50763207	0	17946856847640	14348149733314		761.5	0	0	0	0	0	0	0
	762.5	6	69521636371679	14879716731058	41988487	0	16880279018246	13472091142664		762.5	0	0	0	0	0	0	0
	763.5	4	64893898331944	14089345776384	34750527	0	15796655771772	12573893663590		763.5	0	0	0	0	0	0	0
	764.5	2	60213219631518	13326824796127	28777998	0	14708014641129	11665349553534		764.5	0	0	0	0	0	0	0
	765.5	2	55536472573635	12592351904749	23847642	0	13625769665205	10757692869685		765.5	0	0	0	0	0	0	0
	766.5	1	50916466199800	11886005159809	19775764	0	12560498227075	9861371786859		766.5	0	0	0	0	0	0	0
	767.5	0	46401017492102	11207750527006	16411225	0	11521756886067	8985860246716		767.5	0	0	0	0	0	0	0
	768.5	0	42032236451031	10557450004724	13629663	0	10517940017084	8139512702438		768.5	0	0	0	0	0	0	0
	769.5	0	37846033969031	9934869827563	11328744	0	9556183025068	7329463676262		769.5	0	0	0	0	0	0	0
	770.5	0	33871851527798	9339688675132	9424247	0	8642309925436	6561571862874		770.5	0	0	0	0	0	0	0
	771.5	0	30132602698290	8771505818160	7846846	0	7780823272659	5840406688276		771.5	0	0	0	0	0	0	0
	772.5	0	26644808626780	8229849140925	6539463	0	6974932861434	5169273650778		772.5	0	0	0	0	0	0	0
	773.5	0	23418903454998	7714182985373	5455090	0	6226618379092	4550273486133		773.5	0	0	0	0	0	0	0
	774.5	0	20459681142304	7223915769124	4555003	0	5536720293286	3984389247135		774.5	0	0	0	0	0	0	0
	775.5	0	17766852472021	6758407336047	3807289	0	4905052723071	3471594773313		775.5	0	0	0	0	0	0	0
	776.5	0	15335680108620	6316976004401	3185639	0	4330531859732	3010977742307		776.5	0	0	0	0	0	0	0
	777.5	0	13157660249986	5898905283742	2668355	0	3811313640417	2600870512660		777.5	0	0	0	0	0	0	0
	778.5	0	11221221485362	5503450237715	2237531	0	3344934792122	2238982272427		778.5	0	0	0	0	0	0	0
	779.5	0	9512414627017	5129843475219	1878384	0	2928451996124	1922526601227		779.5	0	0	0	0	0	0	0
	780.5	0	8015571234905	4777300757682	1578706	0	2558574714259	1648339496417		780.5	0	0	0	0	0	0	0
	781.5	0	6713912976100	4445026214995	1328404	0	2231788103900	1412984338184		781.5	0	0	0	0	0	0	0
	782.5	0	5590098564013	4132217166798	1119133	0	1944463369989	1212842357498		782.5	0	0	0	0	0	0	0
	783.5	0	4626699535633	3838068550079	943985	0	1692953805939	1044190017260		783.5	0	0	0	0	0	0	0
	784.5	0	3806600333622	3561776957168	797242	0	1473675617606	903268012909		784.5	0	0	0	0	0	0	0
	785.5	0	3113321891819	3302544291575	674163	0	1283173371511	786349238351		785.5	0	0	0	0	0	0	0
	786.5	0	2531271068228	3059581051673	570819	0	1118170538144	689813114935		786.5	0	0	0	0	0	0	0
	787.5	0	2045920765358	2832109254584	483948	0	975606100778	610229394926		787.5	0	0	0	0	0	0	0
	788.5	0	1643927412378	2619365014428	410840	0	852658567529	544446381753		788.5	0	0	0	0	0	0	0
	789.5	0	1313193682852	2420600790717	349242	0	746758964562	489670352428		789.5	0	0	0	0	0	0	0
	790.5	0	1042884943797	2235087323928	297281	0	655594513001	443520209472		790.5	0	0	0	0	0	0	0
	791.5	0	823408055418	2062115276050	253396	0	577104716973	404046467976		791.5	0	0	0	0	0	0	0
	792.5	0	646360858518	1900996594674	216288	0	509471533896	369713686056		792.5	0	0	0	0	0	0	0
	793.5	0	504460093561	1751065619454	184869	0	451105179577	339354635627		793.5	0	0	0	0	0	0	0
	794.5	0	391454686267	1611679949954	158236	0	400626958892	312108893780		794.5	0	0	0	0	0	0	0
	795.5	0	302030394742	1482221093806	135630	0	356850324836	287357874313		795.5	0	0	0	0	0	0	0
	796.5	0	231710817604	1362094913830	116419	0	318761169571	264664791873		796.5	0	0	0	0	0	0	0
	797.5	0	176758772660	1250731892417	100070	0	285498153029	243724019488		797.5	0	0	0	0	0	0	0
	798.5	0	134081118486	1147587230886	86140	0	256333687102	224321131763		798.5	0	0	0	0	0	0	0
	799.5	0	101139240358	1052140800911	74256	0	230656023105	206302981790		799.5	0	0	0	0	0	0	0
	800.5	0	75866678366	963896964372	64103	0	207952741368	189556244634		800.5	0	0	0	0	0	0	0
	801.5	0	56594749184	882384277204	55417	0	187795816361	173992619826		801.5	0	0	0	0	0	0	0
	802.5	0	41986505328	807155091925	47978	0	169828329046	159539008132		802.5	0	0	0	0	0	0	0
	803.5	0	30978981390	737785072682	41596	0	153752819134	146131253297		803.5	0	0	0	0	0	0	0
	804.5	0	22733385603	673872635720	36116	0	139321211488	133710346672		804.5	0	0	0	0	0	0	0
	805.5	0	16592694322	615038327260	31402	0	126326210597	122220273295		805.5	0	0	0	0	0	0	0
	806.5	0	12045982125	560924149876	27343	0	114594031869	111606909934		806.5	0	0	0	0	0	0	0
	807.5	0	8698756897	511192847539	23842	0	103978325656	101817565949		807.5	0	0	0	0	0	0	0
	808.5	0	6248553526	465527158620	20819	0	94355146593	92800892073		808.5	0	0	0	0	0	0	0
	809.5	0	4465059359	423629045277	18205	0	85618824568	84506978752		809.5	0	0	0	0	0	0	0
	810.5	0	3174088437	385218906847	15942	0	77678602245	76887533058		810.5	0	0	0	0	0	0	0
	811.5	0	2244780806	350034784036	13980	0	70455915764	69896068825		811.5	0	0	0	0	0	0	0
	812.5	0	1579470673	317831559996	12276	0	63882208589	63488074623		812.5	0	0	0	0	0	0	0
	813.5	0	1105737341	288380163625	10795	0	57897182352	57621143171		813.5	0	0	0	0	0	0	0
	814.5	0	770221691	261466779777	9506	0	52447402195	52255057259		814.5	0	0	0	0	0	0	0
	815.5	0	533855792	236892070473	8381	0	47485186929	47351833738		815.5	0	0	0	0	0	0	0
	816.5	0	368212239	214470410574	7400	0	42967726043	42875730423		816.5	0	0	0	0	0	0	0
	817.5	0	252732243	194029140887	6543	0	38856375935	38793222110		817.5	0	0	0	0	0	0	0
	818.5	0	172637015	175407841182	5792	0	35116096798	35072952029		818.5	0	0	0	0	0	0	0
	819.5	0	117365706	158457625112	5134	0	31714999191	31685664631		819.5	0	0	0	0	0	0	0
	820.5	0	79415687	143040458686	4557	0	28623975786	28604124859		820.5	0	0	0	0	0	0	0
	821.5	0	53487646	129028503512	4050	0	25816399042	25803028196		821.5	0	0	0	0	0	0	0
	822.5	0	35859783	116303485754	3604	0	23267869828	23258905018		822.5	0	0	0	0	0	0	0
	823.5	0	23932843	104756091409	3211	0	20956005493	20950021992		823.5	0	0	0	0	0	0	0
	824.5	0	15901550	94285388285	2864	0	18860258540	18856282688		824.5	0	0	0	0	0	0	0
	825.5	0	10518889	84798274798	2558	0	16961759249	16959129010		825.5	0	0	0	0	0	0	0
	826.5	0	6928078	76208955547	2287	0	15243177182	15241444650		826.5	0	0	0	0	0	0	0
	827.5	0	4543559	68438443400	2047	0	13688597801	13687461428		827.5	0	0	0	0	0	0	0
	828.5	0	2967213	61414087735	1835	0	12283411357	12282669108		828.5	0	0	0	0	0	0	0
	829.5	0	1929743	55069128298	1646	0	11014211938	11013729096		829.5	0	0	0	0	0	0	0
	830.5	0	1249910	49342274076	1479	0	9868705093	9868392249		830.5	0	0	0	0	0	0	0
	831.5	0	806338	44177306478	1330	0	8835622829	8835420914		831.5	0	0	0	0	0	0	0
	832.5	0	518138	39522706040	1197	0	7904645075	7904515242		832.5	0	0	0	0	0	0	0
	833.5	0	331663	35331301848	1078	0	7066326918	7066243733		833.5	0	0	0	0	0	0	0
	834.5	0	211496	31559942779	973	0	6312031050	6311977933		834.5	0	0	0	0	0	0	0
	835.5	0	134369	28169189693	878	0	5633864988	5633831176		835.5	0	0	0	0	0	0	0
	836.5	0	85059	25123027633	794	0	5024622697	5024601234		836.5	0	0	0	0	0	0	0
	837.5	0	53653	22388597131	718	0	4477730300	4477716708		837.5	0	0	0	0	0	0	0
	838.5	0	33726	19935943663	650	0	3987195608	3987187014		838.5	0	0	0	0	0	0	0
	839.5	0	21129	17737784369	589	0	3547561217	3547555788		839.5	0	0	0	0	0	0	0
	840.5	0	13193	15769291091	534	0	3153860964	3153857532		840.5	0	0	0	0	0	0	0
	841.5	0	8212	14007888862	485	0	2801579512	2801577338		841.5	0	0	0	0	0	0	0
	842.5	0	5095	12433068959	440	0	2486614899	2486613515		842.5	0	0	0	0	0	0	0
	843.5	0	3152	11026215681	400	0	2205243847	2205242959		843.5	0	0	0	0	0	0	0
	844.5	0	1944	9770446017	364	0	1954089665	1954089088		844.5	0	0	0	0	0	0	0
	845.5	0	1196	8650461433	332	0	1730092592	1730092210		845.5	0	0	0	0	0	0	0
	846.5	0	734	7652410984	302	0	1530482404	1530482145		846.5	0	0	0	0	0	0	0
	847.5	0	449	6763765056	275	0	1352753156	1352752975		847.5	0	0	0	0	0	0	0
	848.5	0	274	5973199007	251	0	1194639907	1194639775		848.5	0	0	0	0	0	0	0
	849.5	0	167	5270486068	229	0	1054097293	1054097194		849.5	0	0	0	0	0	0	0
	850.5	0	101	4646398847	210	0	929279832	929279754		850.5	0	0	0	0	0	0	0
	851.5	0	61	4092618858	191	0	818523822	818523759		851.5	0	0	0	0	0	0	0
	852.5	0	37	3601653489	175	0	720330740	720330687		852.5	0	0	0	0	0	0	0
	853.5	0	22	3166759880	160	0	633352013	633351967		853.5	0	0	0	0	0	0	0
	854.5	0	14	2781875210	147	0	556375074	556375034		854.5	0	0	0	0	0	0	0
	855.5	0	8	2441552903	134	0	488310609	488310573		855.5	0	0	0	0	0	0	0
	856.5	0	5	2140904318	123	0	428180889	428180857		856.5	0	0	0	0	0	0	0
	857.5	0	3	1875545500	113	0	375109123	375109094		857.5	0	0	0	0	0	0	0
	858.5	0	2	1641548601	103	0	328309741	328309715		858.5	0	0	0	0	0	0	0
	859.5	0	1	1435397596	95	0	287079538	287079514		859.5	0	0	0	0	0	0	0
	860.5	0	0	1253947964	87	0	250789610	250789588		860.5	0	0	0	0	0	0	0
	861.5	0	0	1094390010	80	0	218878018	218877998		861.5	0	0	0	0	0	0	0
	862.5	0	0	954215526	73	0	190843120	190843102		862.5	0	0	0	0	0	0	0
	863.5	0	0	831187520	67	0	166237517	166237501		863.5	0	0	0	0	0	0	0
	864.5	0	0	723312760	62	0	144662564	144662549		864.5	0	0	0	0	0	0	0
	865.5	0	0	628816890	57	0	125763389	125763375		865.5	0	0	0	0	0	0	0
	866.5	0	0	546121901	52	0	109224391	109224378		866.5	0	0	0	0	0	0	0
	867.5	0	0	473825750	48	0	94765160	94765148		867.5	0	0	0	0	0	0	0
	868.5	0	0	410683949	44	0	82136799	82136788		868.5	0	0	0	0	0	0	0
	869.5	0	0	355592938	40	0	71118596	71118586		869.5	0	0	0	0	0	0	0
	870.5	0	0	307575094	37	0	61515026	61515017		870.5	0	0	0	0	0	0	0
	871.5	0	0	265765223	34	0	53153051	53153043		871.5	0	0	0	0	0	0	0
[truncated: 4,684 more rows]
